# Supplementary material for: (6,6′-Dimeth­oxy­biphenyl-2,2′-di­yl)bis(diphenyl­phosphane) P,P′-dioxide dihydrate
Source: Acta Crystallogr Sect E Struct Rep Online. 2012 Feb 24;68(Pt 3):o804. doi: 10.1107/S1600536812005314 (PMC3297869; doi:10.1107/S1600536812005314)
Supplement: Supplementary file 1 [file e-68-0o804-sup1.cif]

##############################################################################
#                                                                            #
# This CIF contains the data in a paper accepted for publication in          #
# Acta Crystallographica Section E. It conforms to the requirements of       #
# Notes for Authors for Acta Crystallographica Section E, and has been       #
# peer reviewed under the auspices of the IUCr Commission on Journals.       #
#                                                                            #
# Full details of the Crystallographic Information File format               #
# are given in the paper "The Crystallographic Information File (CIF):       #
# a New Standard Archive File for Crystallography" by S. R. Hall, F. H.      #
# Allen and I. D. Brown [Acta Cryst. (1991), A47, 655-685].                  #
#                                                                            #
# The current version of the core CIF dictionary is obtainable from          #
# ftp://ftp.iucr.org/pub/cif_core.dic.                                       #
#                                                                            #
# Software is freely available for graphical display of the structure(s)     #
# in this CIF. For information consult the CIF software page                 #
# http://www.iucr.org/resources/cif/software.                                #
#                                                                            #
# This file may be used for bona fide research purposes within the           #
# scientific community so long as proper attribution is given to the journal # 
# article from which it was obtained.                                        #
#                                                                            #
##############################################################################
data_I
_audit_creation_method     SHELXL-97
_chemical_name_systematic
;
(6,6'-Dimethoxybiphenyl-2,2'-diyl)bis(diphenylphosphane)
<i>P</i>,<i>P</i>'-dioxide dihydrate
;
_chemical_name_common
;
(6,6'-Dimethoxybiphenyl-2,2'-diyl)bis(diphenylphosphane) dioxide dihydrate
;
_chemical_formula_moiety     'C38 H32 O4 P2, 2(H2 O)'
_chemical_formula_sum     'C38 H36 O6 P2'
_chemical_formula_iupac     'C38 H32 O4 P2, 2H2 O'
_chemical_formula_weight     650.61
_chemical_melting_point     ?
_symmetry_cell_setting     orthorhombic
_symmetry_space_group_name_H-M     'P b c a'
_symmetry_space_group_name_Hall     '-P 2ac 2ab'
loop_
    _symmetry_equiv_pos_as_xyz
    'x, y, z'
    '-x+1/2, -y, z+1/2'
    '-x, y+1/2, -z+1/2'
    'x+1/2, -y+1/2, -z'
    '-x, -y, -z'
    'x-1/2, y, -z-1/2'
    'x, -y-1/2, z-1/2'
    '-x-1/2, y-1/2, z'
_cell_length_a     13.108(3)
_cell_length_b     15.650(3)
_cell_length_c     33.967(7)
_cell_angle_alpha     90.00
_cell_angle_beta     90.00
_cell_angle_gamma     90.00
_cell_volume     6968(3)
_cell_formula_units_Z     8
_cell_measurement_reflns_used     4670
_cell_measurement_theta_min     2.60
_cell_measurement_theta_max     67.67
_cell_measurement_temperature     296(2)
_exptl_crystal_description     block
_exptl_crystal_colour     colourless
_exptl_crystal_size_max     0.23
_exptl_crystal_size_mid     0.10
_exptl_crystal_size_min     0.10
_exptl_crystal_density_diffrn     1.240
_exptl_crystal_density_meas     ?
_exptl_crystal_density_method     'not measured'
_exptl_crystal_F_000     2736
_exptl_absorpt_coefficient_mu     1.495
_exptl_absorpt_correction_type     multi-scan
_exptl_absorpt_process_details     '(SADABS; Bruker, 2009)'
_exptl_absorpt_correction_T_min     0.7249
_exptl_absorpt_correction_T_max     0.8649
_exptl_special_details
;
;
_diffrn_ambient_temperature     296(2)
_diffrn_radiation_type     CuK\a
_diffrn_radiation_wavelength     1.54178
_diffrn_radiation_source     'fine-focus sealed tube'
_diffrn_radiation_monochromator     graphite
_diffrn_measurement_device_type     'Bruker APEXII CCD'
_diffrn_measurement_method     '\f and \w'
_diffrn_detector_area_resol_mean     ?
_diffrn_reflns_number     31453
_diffrn_reflns_av_R_equivalents     0.0422
_diffrn_reflns_av_sigmaI/netI     0.0280
_diffrn_reflns_theta_min     2.60
_diffrn_reflns_theta_max     67.67
_diffrn_reflns_theta_full     67.67
_diffrn_measured_fraction_theta_max     0.981
_diffrn_measured_fraction_theta_full     0.981
_diffrn_reflns_limit_h_min     -15
_diffrn_reflns_limit_h_max     12
_diffrn_reflns_limit_k_min     -18
_diffrn_reflns_limit_k_max     18
_diffrn_reflns_limit_l_min     -35
_diffrn_reflns_limit_l_max     40
_diffrn_standards_number     ?
_diffrn_standards_interval_count     ?
_diffrn_standards_interval_time     ?
_diffrn_standards_decay_%     ?
_refine_special_details
;
Refinement of <i>F</i>^2^ against ALL reflections. The weighted <i>R</i>-factor
<i>wR</i> and goodness of fit <i>S</i> are based on <i>F</i>^2^, conventional
<i>R</i>-factors <i>R</i> are based on <i>F</i>, with <i>F</i> set to zero for
negative <i>F</i>^2^. The threshold expression of <i>F</i>^2^ >
\s(<i>F</i>^2^) is used only for calculating <i>R</i>-factors(gt) <i>etc</i>.
and is not relevant to the choice of reflections for refinement.
<i>R</i>-factors based on <i>F</i>^2^ are statistically about twice as large
as those based on <i>F</i>, and <i>R</i>- factors based on ALL data will be
even larger.
;
_reflns_number_total     6197
_reflns_number_gt     4670
_reflns_threshold_expression     I>2\s(I)
_refine_ls_structure_factor_coef     Fsqd
_refine_ls_matrix_type     full
_refine_ls_R_factor_all     0.0618
_refine_ls_R_factor_gt     0.0438
_refine_ls_wR_factor_gt     0.1169
_refine_ls_wR_factor_ref     0.1302
_refine_ls_goodness_of_fit_ref     1.034
_refine_ls_restrained_S_all     1.034
_refine_ls_number_reflns     6197
_refine_ls_number_parameters     415
_refine_ls_number_restraints     3
_refine_ls_hydrogen_treatment     constr
_refine_ls_weighting_scheme     calc
_refine_ls_weighting_details
         'calc w=1/[\s^2^(Fo^2^)+(0.0660P)^2^+1.3879P] where P=(Fo^2^+2Fc^2^)/3'
_atom_sites_solution_hydrogens     geom
_atom_sites_solution_primary     direct
_atom_sites_solution_secondary     difmap
_refine_ls_shift/su_max     0.001
_refine_ls_shift/su_mean     0.000
_refine_diff_density_max     0.195
_refine_diff_density_min     -0.286
_refine_ls_extinction_method     none
_refine_ls_extinction_coef     ?
loop_
    _atom_type_symbol
    _atom_type_description
    _atom_type_scat_dispersion_real
    _atom_type_scat_dispersion_imag
    _atom_type_scat_source
    'C' 'C' 0.0181 0.0091
                         'International Tables Vol C Tables 4.2.6.8 and 6.1.1.4'
    'H' 'H' 0.0000 0.0000
                         'International Tables Vol C Tables 4.2.6.8 and 6.1.1.4'
    'O' 'O' 0.0492 0.0322
                         'International Tables Vol C Tables 4.2.6.8 and 6.1.1.4'
    'P' 'P' 0.2955 0.4335
                         'International Tables Vol C Tables 4.2.6.8 and 6.1.1.4'
_computing_data_collection     'APEX2 (Bruker, 2009)'
_computing_cell_refinement     'SAINT (Bruker, 2009)'
_computing_data_reduction     'SAINT (Bruker, 2009)'
_computing_structure_solution     'SHELXS97 (Sheldrick, 2008)'
_computing_structure_refinement     'SHELXL97 (Sheldrick, 2008)'
_computing_molecular_graphics     'SHELXTL (Sheldrick, 2008)'
_computing_publication_material     'SHELXTL (Sheldrick, 2008)'
loop_
    _atom_site_type_symbol
    _atom_site_label
    _atom_site_fract_x
    _atom_site_fract_y
    _atom_site_fract_z
    _atom_site_U_iso_or_equiv
    _atom_site_adp_type
    _atom_site_calc_flag
    _atom_site_refinement_flags
    _atom_site_occupancy
    _atom_site_symmetry_multiplicity
    _atom_site_disorder_assembly
    _atom_site_disorder_group
    P P1 0.80685(4) 0.18583(3) 0.593688(18) 0.05612(16) Uani d . 1 1 . .
    P P2 1.07260(4) 0.30232(4) 0.651596(17) 0.05821(17) Uani d . 1 1 . .
    O O1 1.10418(14) 0.07362(13) 0.67804(5) 0.0805(5) Uani d . 1 1 . .
    O O2 1.00948(16) 0.01615(12) 0.58155(6) 0.0875(6) Uani d . 1 1 . .
    O O3 0.87621(12) 0.24506(10) 0.57242(5) 0.0680(4) Uani d . 1 1 . .
    O O4 0.96975(12) 0.30072(10) 0.66970(5) 0.0710(4) Uani d . 1 1 . .
    C C1 0.96504(16) 0.12224(12) 0.64144(6) 0.0516(5) Uani d . 1 1 . .
    C C2 0.86030(16) 0.13410(12) 0.63672(6) 0.0539(5) Uani d . 1 1 . .
    C C3 0.79402(19) 0.10720(15) 0.66641(7) 0.0682(6) Uani d . 1 1 . .
    H H3A 0.7241 0.1153 0.6635 0.082 Uiso calc R 1 1 . .
    C C4 0.8310(2) 0.06900(16) 0.69975(8) 0.0751(7) Uani d . 1 1 . .
    H H4A 0.7858 0.0507 0.7191 0.090 Uiso calc R 1 1 . .
    C C5 0.9343(2) 0.05729(16) 0.70501(7) 0.0699(6) Uani d . 1 1 . .
    H H5A 0.9589 0.0320 0.7279 0.084 Uiso calc R 1 1 . .
    C C6 1.00078(18) 0.08347(14) 0.67601(6) 0.0597(5) Uani d . 1 1 . .
    C C7 1.04118(15) 0.14815(13) 0.61094(6) 0.0515(5) Uani d . 1 1 . .
    C C8 1.09387(15) 0.22572(14) 0.61251(6) 0.0532(5) Uani d . 1 1 . .
    C C9 1.16457(18) 0.24536(15) 0.58293(7) 0.0641(6) Uani d . 1 1 . .
    H H9A 1.2000 0.2968 0.5838 0.077 Uiso calc R 1 1 . .
    C C10 1.1816(2) 0.18884(17) 0.55269(7) 0.0727(7) Uani d . 1 1 . .
    H H10A 1.2285 0.2025 0.5331 0.087 Uiso calc R 1 1 . .
    C C11 1.1304(2) 0.11233(18) 0.55099(7) 0.0728(7) Uani d . 1 1 . .
    H H11A 1.1422 0.0747 0.5303 0.087 Uiso calc R 1 1 . .
    C C12 1.06147(18) 0.09148(15) 0.58007(7) 0.0622(6) Uani d . 1 1 . .
    C C13 1.0309(4) -0.0473(2) 0.55322(12) 0.1502(19) Uani d . 1 1 . .
    H H13A 0.9883 -0.0962 0.5579 0.225 Uiso calc R 1 1 . .
    H H13B 1.1013 -0.0637 0.5552 0.225 Uiso calc R 1 1 . .
    H H13C 1.0176 -0.0251 0.5274 0.225 Uiso calc R 1 1 . .
    C C14 1.1479(3) 0.0481(2) 0.71429(9) 0.1078(11) Uani d . 1 1 . .
    H H14A 1.2206 0.0438 0.7114 0.162 Uiso calc R 1 1 . .
    H H14B 1.1207 -0.0065 0.7219 0.162 Uiso calc R 1 1 . .
    H H14C 1.1321 0.0896 0.7342 0.162 Uiso calc R 1 1 . .
    C C15 0.69724(17) 0.24298(13) 0.61195(7) 0.0627(6) Uani d . 1 1 . .
    C C16 0.5982(2) 0.2192(2) 0.60574(14) 0.1231(14) Uani d . 1 1 . .
    H H16A 0.5844 0.1698 0.5915 0.148 Uiso calc R 1 1 . .
    C C17 0.5185(3) 0.2673(3) 0.62022(16) 0.152(2) Uani d . 1 1 . .
    H H17A 0.4517 0.2492 0.6163 0.183 Uiso calc R 1 1 . .
    C C18 0.5367(3) 0.3408(2) 0.64014(11) 0.1039(10) Uani d . 1 1 . .
    H H18A 0.4828 0.3735 0.6497 0.125 Uiso calc R 1 1 . .
    C C19 0.6331(3) 0.36566(17) 0.64588(9) 0.0855(8) Uani d . 1 1 . .
    H H19A 0.6459 0.4163 0.6593 0.103 Uiso calc R 1 1 . .
    C C20 0.7139(2) 0.31772(15) 0.63230(8) 0.0727(6) Uani d . 1 1 . .
    H H20A 0.7804 0.3360 0.6369 0.087 Uiso calc R 1 1 . .
    C C21 0.75769(17) 0.10246(13) 0.56231(6) 0.0573(5) Uani d . 1 1 . .
    C C22 0.7201(2) 0.12554(17) 0.52578(8) 0.0844(8) Uani d . 1 1 . .
    H H22A 0.7222 0.1825 0.5181 0.101 Uiso calc R 1 1 . .
    C C23 0.6794(3) 0.0651(2) 0.50058(8) 0.0949(9) Uani d . 1 1 . .
    H H23A 0.6537 0.0815 0.4762 0.114 Uiso calc R 1 1 . .
    C C24 0.6771(2) -0.01876(18) 0.51153(8) 0.0778(7) Uani d . 1 1 . .
    H H24A 0.6497 -0.0594 0.4946 0.093 Uiso calc R 1 1 . .
    C C25 0.7145(2) -0.04304(15) 0.54702(8) 0.0721(7) Uani d . 1 1 . .
    H H25A 0.7129 -0.1003 0.5543 0.087 Uiso calc R 1 1 . .
    C C26 0.7550(2) 0.01716(14) 0.57237(7) 0.0670(6) Uani d . 1 1 . .
    H H26A 0.7809 -0.0002 0.5966 0.080 Uiso calc R 1 1 . .
    C C27 1.09683(17) 0.40435(14) 0.62868(7) 0.0587(5) Uani d . 1 1 . .
    C C28 1.02525(18) 0.43283(15) 0.60170(7) 0.0668(6) Uani d . 1 1 . .
    H H28A 0.9701 0.3982 0.5951 0.080 Uiso calc R 1 1 . .
    C C29 1.0353(2) 0.51243(16) 0.58446(8) 0.0740(7) Uani d . 1 1 . .
    H H29A 0.9868 0.5313 0.5664 0.089 Uiso calc R 1 1 . .
    C C30 1.1163(2) 0.56346(16) 0.59384(8) 0.0738(7) Uani d . 1 1 . .
    H H30A 1.1224 0.6172 0.5824 0.089 Uiso calc R 1 1 . .
    C C31 1.1881(2) 0.53592(16) 0.61996(9) 0.0782(7) Uani d . 1 1 . .
    H H31A 1.2435 0.5707 0.6259 0.094 Uiso calc R 1 1 . .
    C C32 1.17926(19) 0.45643(16) 0.63770(8) 0.0726(7) Uani d . 1 1 . .
    H H32A 1.2284 0.4381 0.6556 0.087 Uiso calc R 1 1 . .
    C C33 1.1719(2) 0.28665(16) 0.68767(7) 0.0703(6) Uani d . 1 1 . .
    C C34 1.1509(3) 0.3085(3) 0.72569(10) 0.1249(13) Uani d . 1 1 . .
    H H34A 1.0867 0.3293 0.7323 0.150 Uiso calc R 1 1 . .
    C C35 1.2251(5) 0.2998(4) 0.75440(12) 0.168(2) Uani d . 1 1 . .
    H H35A 1.2104 0.3166 0.7800 0.202 Uiso calc R 1 1 . .
    C C36 1.3176(4) 0.2678(3) 0.74624(13) 0.1293(16) Uani d . 1 1 . .
    H H36A 1.3661 0.2615 0.7660 0.155 Uiso calc R 1 1 . .
    C C37 1.3394(3) 0.2448(3) 0.70872(12) 0.1192(13) Uani d . 1 1 . .
    H H37A 1.4035 0.2230 0.7026 0.143 Uiso calc R 1 1 . .
    C C38 1.2661(3) 0.2537(2) 0.67941(9) 0.0958(9) Uani d . 1 1 . .
    H H38A 1.2814 0.2370 0.6538 0.115 Uiso calc R 1 1 . .
    O O2' 0.9356(2) 0.2718(2) 0.49425(8) 0.1491(11) Uani d . 1 1 . .
    H H2'A 0.9192 0.2565 0.5174 0.224 Uiso d R 1 1 . .
    H H2'B 0.9978 0.2869 0.4960 0.224 Uiso d R 1 1 . .
    O O1' 0.9143(4) 0.4666(3) 0.69732(12) 0.228(2) Uani d D 1 1 . .
    H H1'A 0.9114 0.4391 0.6758 0.342 Uiso d RD 1 1 . .
    H H1'B 0.9306 0.4285 0.7140 0.342 Uiso d RD 1 1 . .
loop_
    _atom_site_aniso_label
    _atom_site_aniso_U_11
    _atom_site_aniso_U_22
    _atom_site_aniso_U_33
    _atom_site_aniso_U_12
    _atom_site_aniso_U_13
    _atom_site_aniso_U_23
    P1 0.0547(3) 0.0467(3) 0.0669(4) -0.0015(2) 0.0027(2) 0.0036(2)
    P2 0.0619(3) 0.0572(3) 0.0556(3) -0.0052(2) 0.0050(2) -0.0018(3)
    O1 0.0752(11) 0.1074(14) 0.0588(10) 0.0052(10) -0.0087(8) 0.0174(9)
    O2 0.1042(15) 0.0723(11) 0.0862(13) -0.0095(10) 0.0138(10) -0.0268(10)
    O3 0.0634(9) 0.0622(9) 0.0785(11) -0.0065(7) 0.0018(8) 0.0160(8)
    O4 0.0722(10) 0.0677(10) 0.0731(10) -0.0086(8) 0.0224(8) -0.0119(8)
    C1 0.0609(12) 0.0465(10) 0.0474(11) -0.0029(9) 0.0048(9) -0.0025(9)
    C2 0.0591(12) 0.0454(10) 0.0571(12) -0.0022(9) 0.0062(9) -0.0018(9)
    C3 0.0646(14) 0.0648(14) 0.0753(16) -0.0039(11) 0.0159(11) 0.0025(12)
    C4 0.0916(19) 0.0719(15) 0.0618(15) -0.0090(13) 0.0237(13) 0.0038(12)
    C5 0.0956(19) 0.0663(14) 0.0479(13) -0.0063(13) 0.0060(12) 0.0021(11)
    C6 0.0712(14) 0.0584(13) 0.0497(12) -0.0036(10) 0.0000(10) -0.0021(10)
    C7 0.0524(11) 0.0572(11) 0.0448(11) 0.0051(9) -0.0008(8) 0.0027(9)
    C8 0.0519(12) 0.0597(12) 0.0482(11) 0.0046(9) 0.0035(8) 0.0033(9)
    C9 0.0623(13) 0.0659(13) 0.0642(14) 0.0042(11) 0.0123(10) 0.0116(11)
    C10 0.0767(16) 0.0872(18) 0.0543(14) 0.0201(14) 0.0200(11) 0.0167(12)
    C11 0.0863(18) 0.0801(17) 0.0522(13) 0.0184(14) 0.0109(11) -0.0026(12)
    C12 0.0686(14) 0.0652(13) 0.0528(12) 0.0090(11) 0.0026(10) -0.0033(10)
    C13 0.245(6) 0.096(3) 0.110(3) -0.033(3) 0.049(3) -0.046(2)
    C14 0.105(2) 0.150(3) 0.0676(18) 0.018(2) -0.0213(16) 0.0263(19)
    C15 0.0613(13) 0.0479(11) 0.0788(15) -0.0004(10) 0.0012(11) -0.0032(11)
    C16 0.0627(18) 0.093(2) 0.213(4) -0.0049(15) 0.009(2) -0.073(3)
    C17 0.065(2) 0.135(3) 0.257(6) 0.007(2) 0.014(3) -0.096(4)
    C18 0.089(2) 0.088(2) 0.134(3) 0.0257(18) 0.0201(19) -0.020(2)
    C19 0.112(2) 0.0569(14) 0.088(2) 0.0085(15) 0.0185(16) -0.0100(13)
    C20 0.0800(17) 0.0644(14) 0.0738(16) -0.0074(12) 0.0047(12) -0.0072(12)
    C21 0.0608(13) 0.0540(12) 0.0570(12) 0.0011(9) 0.0060(10) 0.0006(10)
    C22 0.120(2) 0.0645(15) 0.0687(16) -0.0097(15) -0.0074(15) 0.0094(13)
    C23 0.137(3) 0.091(2) 0.0572(15) -0.0121(19) -0.0136(16) 0.0031(15)
    C24 0.0936(19) 0.0745(17) 0.0652(16) -0.0039(14) 0.0093(13) -0.0166(13)
    C25 0.0838(17) 0.0520(13) 0.0804(17) 0.0009(11) 0.0039(13) -0.0065(12)
    C26 0.0778(16) 0.0547(12) 0.0686(15) 0.0027(11) -0.0018(12) 0.0009(11)
    C27 0.0562(12) 0.0574(12) 0.0626(13) -0.0039(9) 0.0022(10) -0.0029(10)
    C28 0.0606(14) 0.0619(13) 0.0779(16) -0.0073(11) -0.0072(11) 0.0004(12)
    C29 0.0722(16) 0.0658(15) 0.0841(18) 0.0024(12) -0.0062(12) 0.0043(13)
    C30 0.0782(17) 0.0580(13) 0.0851(18) -0.0042(12) 0.0047(13) 0.0057(13)
    C31 0.0718(16) 0.0683(15) 0.094(2) -0.0198(12) -0.0023(14) 0.0010(14)
    C32 0.0649(15) 0.0703(15) 0.0827(17) -0.0114(11) -0.0117(12) 0.0052(13)
    C33 0.0855(18) 0.0676(14) 0.0579(14) -0.0066(12) -0.0076(12) 0.0045(11)
    C34 0.139(3) 0.172(4) 0.0640(19) 0.026(3) -0.0141(19) -0.015(2)
    C35 0.192(5) 0.242(6) 0.071(2) 0.030(5) -0.041(3) -0.024(3)
    C36 0.163(4) 0.127(3) 0.098(3) -0.025(3) -0.065(3) 0.027(2)
    C37 0.103(3) 0.139(3) 0.116(3) 0.000(2) -0.041(2) 0.022(3)
    C38 0.091(2) 0.120(2) 0.0771(18) 0.0091(18) -0.0196(15) 0.0020(17)
    O2' 0.147(2) 0.198(3) 0.1023(18) 0.006(2) 0.0169(16) 0.027(2)
    O1' 0.287(5) 0.217(4) 0.179(3) 0.099(4) 0.046(3) -0.055(3)
_geom_special_details
;
All e.s.d.'s (except the e.s.d. in the dihedral angle between two l.s. planes)
are estimated using the full covariance matrix. The cell e.s.d.'s are taken
into account individually in the estimation of e.s.d.'s in distances, angles
and torsion angles; correlations between e.s.d.'s in cell parameters are only
used when they are defined by crystal symmetry. An approximate (isotropic)
treatment of cell e.s.d.'s is used for estimating e.s.d.'s involving l.s.
planes.
;
loop_
    _geom_bond_atom_site_label_1
    _geom_bond_atom_site_label_2
    _geom_bond_site_symmetry_2
    _geom_bond_distance
    _geom_bond_publ_flag
    P1 O3 . 1.4859(16) ?
    P1 C15 . 1.802(2) ?
    P1 C21 . 1.804(2) ?
    P1 C2 . 1.812(2) ?
    P2 O4 . 1.4819(16) ?
    P2 C33 . 1.804(3) ?
    P2 C27 . 1.804(2) ?
    P2 C8 . 1.810(2) ?
    O1 C6 . 1.366(3) ?
    O1 C14 . 1.416(3) ?
    O2 C12 . 1.363(3) ?
    O2 C13 . 1.411(4) ?
    C1 C2 . 1.395(3) ?
    C1 C6 . 1.402(3) ?
    C1 C7 . 1.495(3) ?
    C2 C3 . 1.396(3) ?
    C3 C4 . 1.369(4) ?
    C3 H3A . 0.9300 ?
    C4 C5 . 1.379(4) ?
    C4 H4A . 0.9300 ?
    C5 C6 . 1.377(3) ?
    C5 H5A . 0.9300 ?
    C7 C8 . 1.398(3) ?
    C7 C12 . 1.399(3) ?
    C8 C9 . 1.401(3) ?
    C9 C10 . 1.374(3) ?
    C9 H9A . 0.9300 ?
    C10 C11 . 1.374(4) ?
    C10 H10A . 0.9300 ?
    C11 C12 . 1.378(3) ?
    C11 H11A . 0.9300 ?
    C13 H13A . 0.9600 ?
    C13 H13B . 0.9600 ?
    C13 H13C . 0.9600 ?
    C14 H14A . 0.9600 ?
    C14 H14B . 0.9600 ?
    C14 H14C . 0.9600 ?
    C15 C16 . 1.367(4) ?
    C15 C20 . 1.376(3) ?
    C16 C17 . 1.378(4) ?
    C16 H16A . 0.9300 ?
    C17 C18 . 1.356(5) ?
    C17 H17A . 0.9300 ?
    C18 C19 . 1.337(4) ?
    C18 H18A . 0.9300 ?
    C19 C20 . 1.377(4) ?
    C19 H19A . 0.9300 ?
    C20 H20A . 0.9300 ?
    C21 C26 . 1.378(3) ?
    C21 C22 . 1.383(3) ?
    C22 C23 . 1.383(4) ?
    C22 H22A . 0.9300 ?
    C23 C24 . 1.364(4) ?
    C23 H23A . 0.9300 ?
    C24 C25 . 1.356(4) ?
    C24 H24A . 0.9300 ?
    C25 C26 . 1.383(3) ?
    C25 H25A . 0.9300 ?
    C26 H26A . 0.9300 ?
    C27 C28 . 1.385(3) ?
    C27 C32 . 1.388(3) ?
    C28 C29 . 1.383(3) ?
    C28 H28A . 0.9300 ?
    C29 C30 . 1.366(4) ?
    C29 H29A . 0.9300 ?
    C30 C31 . 1.364(4) ?
    C30 H30A . 0.9300 ?
    C31 C32 . 1.387(3) ?
    C31 H31A . 0.9300 ?
    C32 H32A . 0.9300 ?
    C33 C34 . 1.364(4) ?
    C33 C38 . 1.368(4) ?
    C34 C35 . 1.384(6) ?
    C34 H34A . 0.9300 ?
    C35 C36 . 1.341(6) ?
    C35 H35A . 0.9300 ?
    C36 C37 . 1.355(6) ?
    C36 H36A . 0.9300 ?
    C37 C38 . 1.391(4) ?
    C37 H37A . 0.9300 ?
    C38 H38A . 0.9300 ?
    O2' H2'A . 0.8497 ?
    O2' H2'B . 0.8501 ?
    O1' H1'A . 0.8498 ?
    O1' H1'B . 0.8500 ?
loop_
    _geom_angle_atom_site_label_1
    _geom_angle_atom_site_label_2
    _geom_angle_atom_site_label_3
    _geom_angle_site_symmetry_1
    _geom_angle_site_symmetry_3
    _geom_angle
    _geom_angle_publ_flag
    O3 P1 C15 . . 110.21(10) ?
    O3 P1 C21 . . 112.49(10) ?
    C15 P1 C21 . . 106.11(11) ?
    O3 P1 C2 . . 115.74(10) ?
    C15 P1 C2 . . 104.62(11) ?
    C21 P1 C2 . . 106.96(10) ?
    O4 P2 C33 . . 111.83(12) ?
    O4 P2 C27 . . 110.74(10) ?
    C33 P2 C27 . . 106.64(11) ?
    O4 P2 C8 . . 115.67(10) ?
    C33 P2 C8 . . 107.27(11) ?
    C27 P2 C8 . . 104.04(10) ?
    C6 O1 C14 . . 118.5(2) ?
    C12 O2 C13 . . 119.0(2) ?
    C2 C1 C6 . . 118.86(19) ?
    C2 C1 C7 . . 122.79(18) ?
    C6 C1 C7 . . 118.35(19) ?
    C1 C2 C3 . . 119.3(2) ?
    C1 C2 P1 . . 122.21(15) ?
    C3 C2 P1 . . 118.48(18) ?
    C4 C3 C2 . . 120.6(2) ?
    C4 C3 H3A . . 119.7 ?
    C2 C3 H3A . . 119.7 ?
    C3 C4 C5 . . 120.8(2) ?
    C3 C4 H4A . . 119.6 ?
    C5 C4 H4A . . 119.6 ?
    C6 C5 C4 . . 119.3(2) ?
    C6 C5 H5A . . 120.4 ?
    C4 C5 H5A . . 120.4 ?
    O1 C6 C5 . . 123.9(2) ?
    O1 C6 C1 . . 114.99(19) ?
    C5 C6 C1 . . 121.1(2) ?
    C8 C7 C12 . . 119.0(2) ?
    C8 C7 C1 . . 122.63(18) ?
    C12 C7 C1 . . 118.33(19) ?
    C7 C8 C9 . . 119.4(2) ?
    C7 C8 P2 . . 121.80(15) ?
    C9 C8 P2 . . 118.85(18) ?
    C10 C9 C8 . . 120.2(2) ?
    C10 C9 H9A . . 119.9 ?
    C8 C9 H9A . . 119.9 ?
    C9 C10 C11 . . 120.9(2) ?
    C9 C10 H10A . . 119.6 ?
    C11 C10 H10A . . 119.6 ?
    C10 C11 C12 . . 119.8(2) ?
    C10 C11 H11A . . 120.1 ?
    C12 C11 H11A . . 120.1 ?
    O2 C12 C11 . . 124.0(2) ?
    O2 C12 C7 . . 115.2(2) ?
    C11 C12 C7 . . 120.8(2) ?
    O2 C13 H13A . . 109.5 ?
    O2 C13 H13B . . 109.5 ?
    H13A C13 H13B . . 109.5 ?
    O2 C13 H13C . . 109.5 ?
    H13A C13 H13C . . 109.5 ?
    H13B C13 H13C . . 109.5 ?
    O1 C14 H14A . . 109.5 ?
    O1 C14 H14B . . 109.5 ?
    H14A C14 H14B . . 109.5 ?
    O1 C14 H14C . . 109.5 ?
    H14A C14 H14C . . 109.5 ?
    H14B C14 H14C . . 109.5 ?
    C16 C15 C20 . . 117.4(2) ?
    C16 C15 P1 . . 124.7(2) ?
    C20 C15 P1 . . 117.90(19) ?
    C15 C16 C17 . . 121.1(3) ?
    C15 C16 H16A . . 119.5 ?
    C17 C16 H16A . . 119.5 ?
    C18 C17 C16 . . 120.6(3) ?
    C18 C17 H17A . . 119.7 ?
    C16 C17 H17A . . 119.7 ?
    C19 C18 C17 . . 119.0(3) ?
    C19 C18 H18A . . 120.5 ?
    C17 C18 H18A . . 120.5 ?
    C18 C19 C20 . . 121.3(3) ?
    C18 C19 H19A . . 119.3 ?
    C20 C19 H19A . . 119.3 ?
    C15 C20 C19 . . 120.6(3) ?
    C15 C20 H20A . . 119.7 ?
    C19 C20 H20A . . 119.7 ?
    C26 C21 C22 . . 117.8(2) ?
    C26 C21 P1 . . 124.26(18) ?
    C22 C21 P1 . . 117.94(18) ?
    C23 C22 C21 . . 120.9(2) ?
    C23 C22 H22A . . 119.5 ?
    C21 C22 H22A . . 119.5 ?
    C24 C23 C22 . . 119.9(3) ?
    C24 C23 H23A . . 120.1 ?
    C22 C23 H23A . . 120.1 ?
    C25 C24 C23 . . 120.2(3) ?
    C25 C24 H24A . . 119.9 ?
    C23 C24 H24A . . 119.9 ?
    C24 C25 C26 . . 120.1(2) ?
    C24 C25 H25A . . 119.9 ?
    C26 C25 H25A . . 119.9 ?
    C21 C26 C25 . . 121.0(2) ?
    C21 C26 H26A . . 119.5 ?
    C25 C26 H26A . . 119.5 ?
    C28 C27 C32 . . 119.0(2) ?
    C28 C27 P2 . . 116.79(17) ?
    C32 C27 P2 . . 124.16(19) ?
    C29 C28 C27 . . 120.4(2) ?
    C29 C28 H28A . . 119.8 ?
    C27 C28 H28A . . 119.8 ?
    C30 C29 C28 . . 120.1(2) ?
    C30 C29 H29A . . 119.9 ?
    C28 C29 H29A . . 119.9 ?
    C31 C30 C29 . . 120.2(2) ?
    C31 C30 H30A . . 119.9 ?
    C29 C30 H30A . . 119.9 ?
    C30 C31 C32 . . 120.6(2) ?
    C30 C31 H31A . . 119.7 ?
    C32 C31 H31A . . 119.7 ?
    C31 C32 C27 . . 119.7(2) ?
    C31 C32 H32A . . 120.1 ?
    C27 C32 H32A . . 120.1 ?
    C34 C33 C38 . . 118.1(3) ?
    C34 C33 P2 . . 117.6(3) ?
    C38 C33 P2 . . 124.3(2) ?
    C33 C34 C35 . . 120.1(4) ?
    C33 C34 H34A . . 120.0 ?
    C35 C34 H34A . . 120.0 ?
    C36 C35 C34 . . 121.8(4) ?
    C36 C35 H35A . . 119.1 ?
    C34 C35 H35A . . 119.1 ?
    C35 C36 C37 . . 119.0(4) ?
    C35 C36 H36A . . 120.5 ?
    C37 C36 H36A . . 120.5 ?
    C36 C37 C38 . . 120.1(4) ?
    C36 C37 H37A . . 120.0 ?
    C38 C37 H37A . . 120.0 ?
    C33 C38 C37 . . 121.0(3) ?
    C33 C38 H38A . . 119.5 ?
    C37 C38 H38A . . 119.5 ?
    H2'A O2' H2'B . . 104.8 ?
    H1'A O1' H1'B . . 103.5 ?
loop_
    _geom_torsion_atom_site_label_1
    _geom_torsion_atom_site_label_2
    _geom_torsion_atom_site_label_3
    _geom_torsion_atom_site_label_4
    _geom_torsion_site_symmetry_1
    _geom_torsion_site_symmetry_2
    _geom_torsion_site_symmetry_3
    _geom_torsion_site_symmetry_4
    _geom_torsion
    _geom_torsion_publ_flag
    C6 C1 C2 C3 . . . . 0.0(3) ?
    C7 C1 C2 C3 . . . . 179.25(19) ?
    C6 C1 C2 P1 . . . . 178.48(16) ?
    C7 C1 C2 P1 . . . . -2.3(3) ?
    O3 P1 C2 C1 . . . . -24.2(2) ?
    C15 P1 C2 C1 . . . . -145.72(17) ?
    C21 P1 C2 C1 . . . . 101.98(18) ?
    O3 P1 C2 C3 . . . . 154.22(17) ?
    C15 P1 C2 C3 . . . . 32.7(2) ?
    C21 P1 C2 C3 . . . . -79.55(19) ?
    C1 C2 C3 C4 . . . . -0.5(3) ?
    P1 C2 C3 C4 . . . . -178.99(19) ?
    C2 C3 C4 C5 . . . . 0.9(4) ?
    C3 C4 C5 C6 . . . . -0.9(4) ?
    C14 O1 C6 C5 . . . . -10.7(4) ?
    C14 O1 C6 C1 . . . . 169.9(2) ?
    C4 C5 C6 O1 . . . . -178.9(2) ?
    C4 C5 C6 C1 . . . . 0.4(4) ?
    C2 C1 C6 O1 . . . . 179.40(19) ?
    C7 C1 C6 O1 . . . . 0.1(3) ?
    C2 C1 C6 C5 . . . . 0.0(3) ?
    C7 C1 C6 C5 . . . . -179.3(2) ?
    C2 C1 C7 C8 . . . . 96.8(3) ?
    C6 C1 C7 C8 . . . . -84.0(3) ?
    C2 C1 C7 C12 . . . . -84.4(3) ?
    C6 C1 C7 C12 . . . . 94.8(2) ?
    C12 C7 C8 C9 . . . . 0.9(3) ?
    C1 C7 C8 C9 . . . . 179.64(19) ?
    C12 C7 C8 P2 . . . . -179.68(16) ?
    C1 C7 C8 P2 . . . . -0.9(3) ?
    O4 P2 C8 C7 . . . . -27.9(2) ?
    C33 P2 C8 C7 . . . . 97.62(19) ?
    C27 P2 C8 C7 . . . . -149.62(17) ?
    O4 P2 C8 C9 . . . . 151.54(17) ?
    C33 P2 C8 C9 . . . . -82.90(19) ?
    C27 P2 C8 C9 . . . . 29.9(2) ?
    C7 C8 C9 C10 . . . . 0.1(3) ?
    P2 C8 C9 C10 . . . . -179.40(18) ?
    C8 C9 C10 C11 . . . . -0.3(4) ?
    C9 C10 C11 C12 . . . . -0.5(4) ?
    C13 O2 C12 C11 . . . . 4.0(4) ?
    C13 O2 C12 C7 . . . . -175.4(3) ?
    C10 C11 C12 O2 . . . . -177.9(2) ?
    C10 C11 C12 C7 . . . . 1.4(4) ?
    C8 C7 C12 O2 . . . . 177.8(2) ?
    C1 C7 C12 O2 . . . . -1.1(3) ?
    C8 C7 C12 C11 . . . . -1.6(3) ?
    C1 C7 C12 C11 . . . . 179.5(2) ?
    O3 P1 C15 C16 . . . . 128.4(3) ?
    C21 P1 C15 C16 . . . . 6.4(3) ?
    C2 P1 C15 C16 . . . . -106.5(3) ?
    O3 P1 C15 C20 . . . . -48.9(2) ?
    C21 P1 C15 C20 . . . . -170.98(19) ?
    C2 P1 C15 C20 . . . . 76.1(2) ?
    C20 C15 C16 C17 . . . . -1.6(6) ?
    P1 C15 C16 C17 . . . . -178.9(4) ?
    C15 C16 C17 C18 . . . . 1.8(8) ?
    C16 C17 C18 C19 . . . . -0.6(7) ?
    C17 C18 C19 C20 . . . . -0.6(6) ?
    C16 C15 C20 C19 . . . . 0.4(4) ?
    P1 C15 C20 C19 . . . . 177.9(2) ?
    C18 C19 C20 C15 . . . . 0.7(5) ?
    O3 P1 C21 C26 . . . . 133.4(2) ?
    C15 P1 C21 C26 . . . . -106.0(2) ?
    C2 P1 C21 C26 . . . . 5.3(2) ?
    O3 P1 C21 C22 . . . . -46.7(2) ?
    C15 P1 C21 C22 . . . . 73.9(2) ?
    C2 P1 C21 C22 . . . . -174.8(2) ?
    C26 C21 C22 C23 . . . . 1.2(4) ?
    P1 C21 C22 C23 . . . . -178.7(3) ?
    C21 C22 C23 C24 . . . . -0.7(5) ?
    C22 C23 C24 C25 . . . . 0.0(5) ?
    C23 C24 C25 C26 . . . . 0.2(4) ?
    C22 C21 C26 C25 . . . . -1.1(4) ?
    P1 C21 C26 C25 . . . . 178.8(2) ?
    C24 C25 C26 C21 . . . . 0.4(4) ?
    O4 P2 C27 C28 . . . . -53.6(2) ?
    C33 P2 C27 C28 . . . . -175.45(19) ?
    C8 P2 C27 C28 . . . . 71.3(2) ?
    O4 P2 C27 C32 . . . . 123.6(2) ?
    C33 P2 C27 C32 . . . . 1.7(2) ?
    C8 P2 C27 C32 . . . . -111.5(2) ?
    C32 C27 C28 C29 . . . . -0.8(4) ?
    P2 C27 C28 C29 . . . . 176.4(2) ?
    C27 C28 C29 C30 . . . . 0.3(4) ?
    C28 C29 C30 C31 . . . . 0.6(4) ?
    C29 C30 C31 C32 . . . . -0.9(4) ?
    C30 C31 C32 C27 . . . . 0.2(4) ?
    C28 C27 C32 C31 . . . . 0.6(4) ?
    P2 C27 C32 C31 . . . . -176.5(2) ?
    O4 P2 C33 C34 . . . . -25.2(3) ?
    C27 P2 C33 C34 . . . . 96.0(3) ?
    C8 P2 C33 C34 . . . . -153.0(3) ?
    O4 P2 C33 C38 . . . . 154.3(2) ?
    C27 P2 C33 C38 . . . . -84.5(3) ?
    C8 P2 C33 C38 . . . . 26.4(3) ?
    C38 C33 C34 C35 . . . . 2.1(6) ?
    P2 C33 C34 C35 . . . . -178.4(4) ?
    C33 C34 C35 C36 . . . . -1.9(8) ?
    C34 C35 C36 C37 . . . . 1.1(8) ?
    C35 C36 C37 C38 . . . . -0.6(7) ?
    C34 C33 C38 C37 . . . . -1.6(5) ?
    P2 C33 C38 C37 . . . . 178.9(3) ?
    C36 C37 C38 C33 . . . . 0.9(6) ?
loop_
    _geom_hbond_atom_site_label_D
    _geom_hbond_atom_site_label_H
    _geom_hbond_atom_site_label_A
    _geom_hbond_site_symmetry_A
    _geom_hbond_distance_DH
    _geom_hbond_distance_HA
    _geom_hbond_distance_DA
    _geom_hbond_angle_DHA
    O1' H1'A O4 . 0.85 2.31 2.854(4) 123
    O2' H2'A O3 . 0.85 1.96 2.799(3) 169
data_global
_journal_date_recd_electronic     2011-12-14
_journal_date_accepted     2012-02-07
_journal_name_full     'Acta Crystallographica, Section E'
_journal_year     2012
_journal_volume     68
_journal_issue      3
_journal_page_first     o804
_journal_page_last     o804
_journal_paper_category     QO
_journal_paper_doi     10.1107/S1600536812005314
_journal_coeditor_code     HB6568
_publ_contact_author_name     'Yanqing Gong'
_publ_contact_author_address
;
Shanghai Institute of Organic Chemistry
CAS
345 Lingling Road
Shanghai 200032
People's Republic of China
;
_publ_contact_author_email     gongyanqing@sioc.ac.cn
_publ_contact_author_fax     '86 21 6416 6128'
_publ_contact_author_phone     '86 21 5492 5389'
_publ_section_title
;
(6,6'-Dimethoxybiphenyl-2,2'-diyl)bis(diphenylphosphane)
<i>P</i>,<i>P</i>'-dioxide dihydrate
;
loop_
    _publ_author_name
    _publ_author_address
    'Dongmei Dai'
;
Key Laboratory for Molecular Design and Nutrition Engineering
Ningbo Institute of Technology
Zhejiang University
Ningbo 315104
People's Republic of China
;
    'Lin Tang'
;
Zhejiang Pharmaceutical College
Ningbo 315100
People's Republic of China
;
    'Yanqing Gong'
;
State Key Laboratory of Bio-Organic and Natural Products Chemistry
Shanghai Institute of Organic Chemistry
CAS
345 Lingling Road
Shanghai 200032
People's Republic of People's Republic of China
;
