# Supplementary material for: (6,6′-Dimeth­oxy­biphenyl-2,2′-di­yl)bis(diphenyl­phosphane) P,P′-dioxide dihydrate
Source: Acta Crystallogr Sect E Struct Rep Online. 2012 Feb 24;68(Pt 3):o804. doi: 10.1107/S1600536812005314 (PMC3297869; doi:10.1107/S1600536812005314)
Supplement: Supplementary file 2 [file e-68-0o804-Isup2.hkl]

# 
# h,k,l, Fc-squared, Fo-squared, sigma(Fo-squared) and status flag 
# 
data_I
_shelx_title ' 312 in Pbca' 
_shelx_refln_list_code          4 
_shelx_F_calc_maximum      497.17 
_exptl_crystal_F_000      2736.00 
_reflns_d_resolution_high  0.8334 
 
loop_ 
 _symmetry_equiv_pos_as_xyz 
 'x, y, z' 
 '-x+1/2, -y, z+1/2' 
 '-x, y+1/2, -z+1/2' 
 'x+1/2, -y+1/2, -z' 
 '-x, -y, -z' 
 'x-1/2, y, -z-1/2' 
 'x, -y-1/2, z-1/2' 
 '-x-1/2, y-1/2, z' 
 
_cell_length_a    13.1080 
_cell_length_b    15.6499 
_cell_length_c    33.9671 
_cell_angle_alpha  90.000 
_cell_angle_beta   90.000 
_cell_angle_gamma  90.000 
 
_shelx_F_squared_multiplier     1.000 
 
loop_ 
 _refln_index_h 
 _refln_index_k 
 _refln_index_l 
 _refln_F_squared_calc 
 _refln_F_squared_meas 
 _refln_F_squared_sigma 
 _refln_observed_status 
   2   0   0     3256.09     2894.28     76.28 o 
   4   0   0      479.09      623.73     31.41 o 
   6   0   0     4947.96     4722.84    134.62 o 
   8   0   0     5916.83     6080.24    172.76 o 
   2   1   0    24210.04    23392.08    545.20 o 
   4   1   0     6413.05     5577.66    148.08 o 
   6   1   0      134.08      240.07     26.92 o 
   8   1   0      873.31      996.17     51.60 o 
  10   1   0     1711.57     1736.57     78.53 o 
   2   2   0    11007.39    10300.50    249.04 o 
   4   2   0     7930.03     8359.76    213.14 o 
   6   2   0      812.15      766.67     28.42 o 
   8   2   0     5138.82     5802.03    168.27 o 
  10   2   0      264.67      280.45     38.14 o 
  12   2   0        1.84      -15.01     15.01 o 
   2   3   0      100.14      195.20     20.19 o 
   4   3   0      844.82     1204.83     49.36 o 
   6   3   0     3958.70     3996.69     84.08 o 
   8   3   0      748.73      610.27     44.87 o 
  10   3   0     1026.59     1000.66     60.58 o 
  12   3   0       58.31       46.65     17.87 o 
  14   3   0      112.72      139.30     28.05 o 
   0   4   0    75888.34    73097.45   1691.70 o 
   2   4   0      418.32      385.90     26.92 o 
   4   4   0       67.28       49.22      9.55 o 
   6   4   0     1489.47     1769.21     38.82 o 
   8   4   0      696.24      744.89     47.12 o 
  10   4   0      510.37      538.47     49.36 o 
  12   4   0      696.03      688.79     27.39 o 
  14   4   0       21.23        9.84     15.71 o 
   2   5   0     8922.34     8154.85    105.42 o 
   4   5   0     2549.09     2573.15     49.12 o 
   6   5   0      122.71      115.39     13.35 o 
   8   5   0       43.14       85.26     24.68 o 
  10   5   0      440.88      343.28     40.39 o 
  12   5   0      911.13      865.52     83.01 o 
  14   5   0       70.89       93.61     25.80 o 
   0   6   0    28828.40    31641.93    753.86 o 
   2   6   0       43.54       46.85     12.31 o 
   4   6   0    13964.85    13785.74    202.33 o 
   6   6   0      645.71      803.73     44.83 o 
   8   6   0     3269.08     3477.63    118.91 o 
  10   6   0      119.86      122.12     21.37 o 
  12   6   0      237.65      224.74     18.26 o 
  14   6   0        3.85       -7.85      9.13 o 
   2   7   0      590.41      771.03     20.77 o 
   4   7   0     1188.98     1015.48     38.65 o 
   6   7   0      734.61      578.47     24.99 o 
   8   7   0      256.94      269.24     35.90 o 
  10   7   0      102.11      123.54     13.67 o 
  12   7   0     1026.70     1072.74     34.47 o 
  14   7   0       93.87      118.54     11.20 o 
   0   8   0     5504.32     5021.18    203.05 o 
   2   8   0       31.23       36.77     12.90 o 
   4   8   0       27.66       41.35     16.83 o 
   6   8   0       10.24       48.24     18.26 o 
   8   8   0     7024.01     6935.06    204.17 o 
  10   8   0     1253.66     1140.77     28.71 o 
  12   8   0       94.77       94.88     30.29 o 
  14   8   0        6.07      -11.22     11.22 o 
   2   9   0     6579.71     6652.05    135.75 o 
   4   9   0     4922.36     4772.98    173.80 o 
   6   9   0      678.80      672.93     38.81 o 
   8   9   0      518.62      558.66     67.31 o 
  10   9   0       58.48       69.51     14.80 o 
  12   9   0      600.93      601.90     27.11 o 
   0  10   0     1232.03     1207.57     49.06 o 
   2  10   0      445.07      380.39     22.37 o 
   4  10   0     1963.43     2116.40     68.34 o 
   6  10   0     1765.84     1822.18     50.22 o 
   8  10   0      666.48      634.95     44.87 o 
  10  10   0      242.53      210.90     31.41 o 
  12  10   0      153.20      130.26     12.19 o 
   2  11   0      557.43      571.88     24.94 o 
   4  11   0      644.53      626.06     45.99 o 
   6  11   0     3689.43     3481.64     96.99 o 
   8  11   0      761.87      698.40     33.20 o 
  10  11   0      432.04      406.10     38.14 o 
  12  11   0      372.78      381.42     29.17 o 
   0  12   0      485.05      572.58     41.44 o 
   2  12   0        1.18       19.90     12.28 o 
   4  12   0       60.63       69.76     25.96 o 
   6  12   0      175.07      192.45     16.74 o 
   8  12   0      225.82      285.81     23.80 o 
  10  12   0       21.07       62.82     22.44 o 
  12  12   0        0.68      -13.46     13.46 o 
   2  13   0      321.87      339.16     24.08 o 
   4  13   0      508.37      542.49     26.25 o 
   6  13   0      151.93      156.99     16.66 o 
   8  13   0      115.52      126.24     16.86 o 
  10  13   0       21.29       17.95     17.95 o 
   0  14   0      845.78      870.62     46.30 o 
   2  14   0     3541.95     3502.41     61.71 o 
   4  14   0      207.87      161.14     17.27 o 
   6  14   0      101.23      109.24     15.51 o 
   8  14   0      325.08      332.11     20.82 o 
  10  14   0      181.08      161.54     20.19 o 
   2  15   0      682.73      810.98     31.91 o 
   4  15   0       52.09       61.07     18.81 o 
   6  15   0      153.48      174.47     21.70 o 
   8  15   0       16.65        0.73     11.23 o 
   0  16   0     2313.99     2209.80     66.41 o 
   2  16   0      265.88      328.06     20.88 o 
   4  16   0       26.40      -11.03     15.07 o 
   6  16   0      234.00      261.31     38.85 o 
   8  16   0      150.63      159.84     17.32 o 
   2  17   0      123.62      107.91     14.25 o 
   4  17   0       47.29       70.86     14.68 o 
   6  17   0       40.59       29.76     19.07 o 
   0  18   0      771.81      823.41     49.36 o 
   2  18   0        0.32       -1.12     14.28 o 
   4  18   0        2.44        8.69     11.54 o 
   1   1   1     4238.59     4237.50     52.02 o 
   2   1   1    10792.42    12230.19    205.45 o 
   3   1   1    12812.05    12166.22    207.83 o 
   4   1   1     7807.19     7627.38    137.22 o 
   5   1   1        1.65       12.34      9.52 o 
   6   1   1     4871.37     4658.79     95.97 o 
   7   1   1     1347.30     1349.62     32.80 o 
   8   1   1       97.37      148.38     18.19 o 
   9   1   1      135.95      123.44     19.04 o 
  10   1   1      184.24      174.60     24.68 o 
  11   1   1      150.98      195.84     25.38 o 
   0   2   1     8197.62    10302.96    172.93 o 
   1   2   1     6497.05     6802.72    117.40 o 
   2   2   1     2444.73     1898.49     39.66 o 
   3   2   1    13870.75    13153.31    225.28 o 
   4   2   1      224.03      200.31     14.28 o 
   5   2   1      619.31      626.94     19.34 o 
   6   2   1      894.30      807.85     21.02 o 
   7   2   1       74.09       68.89     14.28 o 
   8   2   1       62.89       49.79     19.07 o 
   9   2   1     1265.93     1324.72     52.73 o 
  10   2   1      208.75      227.50     24.55 o 
  11   2   1       17.78       21.24     14.55 o 
  12   2   1      138.59      163.44     19.49 o 
  13   2   1       51.70       73.56     18.09 o 
  14   2   1       36.18       60.58     11.22 o 
   1   3   1     5734.50     5645.33     72.07 o 
   2   3   1    26538.91    23961.06    399.79 o 
   3   3   1    34811.56    33135.27    551.30 o 
   4   3   1      556.63      764.67     25.91 o 
   5   3   1    12594.68    13018.16    131.56 o 
   6   3   1       12.14        0.50      6.49 o 
   7   3   1       14.60       23.56     11.11 o 
   8   3   1      524.91      538.08     29.32 o 
   9   3   1      169.66      222.80     39.26 o 
  10   3   1      204.50      223.25     25.38 o 
  11   3   1        2.79       -4.49     11.22 o 
  12   3   1      112.50      137.60     10.48 o 
  13   3   1     1228.14     1267.54     25.15 o 
  14   3   1       35.98       31.19      6.93 o 
   0   4   1    94686.88   100183.20   1635.67 o 
   1   4   1     3301.59     2844.62     42.34 o 
   2   4   1     2324.70     2573.73     45.76 o 
   3   4   1     1095.14      970.78     26.11 o 
   4   4   1      405.06      489.44     14.43 o 
   5   4   1     3273.10     3710.62     45.45 o 
   6   4   1      312.15      239.83     11.27 o 
   7   4   1      442.94      627.98     56.09 o 
   8   4   1       13.11       15.97     14.58 o 
   9   4   1     3482.49     3629.17     88.04 o 
  10   4   1      676.07      731.93     62.82 o 
  11   4   1       25.07       18.71     12.95 o 
  12   4   1      166.19      164.63     11.25 o 
  13   4   1      297.34      328.66     13.45 o 
  14   4   1      206.51      210.36     10.36 o 
  15   4   1       25.30       22.44      8.97 o 
   1   5   1     9709.54     8957.60    114.70 o 
   2   5   1     1789.43     1578.51     19.30 o 
   3   5   1     2248.07     2113.91     27.21 o 
   4   5   1      592.26      518.47     19.09 o 
   5   5   1     6593.81     6294.66     70.33 o 
   6   5   1      641.76      656.70     17.04 o 
   7   5   1       89.87       99.59     11.67 o 
   8   5   1      489.32      472.61     30.14 o 
   9   5   1     1103.63     1071.34     42.84 o 
  10   5   1     1240.28     1238.98    135.74 o 
  11   5   1      543.18      543.47     16.46 o 
  12   5   1      114.96      114.10     11.10 o 
  13   5   1      269.81      291.90     13.05 o 
  14   5   1       84.41      115.48     15.20 o 
  15   5   1        0.20        2.24      8.97 o 
   0   6   1    10240.68    10354.42    147.62 o 
   1   6   1      478.10      501.27     11.68 o 
   2   6   1     1087.43      950.83     15.34 o 
   3   6   1     2025.76     2290.52     33.77 o 
   4   6   1     3051.37     3106.40     44.88 o 
   5   6   1      329.03      342.10     13.33 o 
   6   6   1       46.89        9.28      7.81 o 
   7   6   1      144.04      151.03     12.73 o 
   8   6   1      271.27      351.36     27.73 o 
   9   6   1      727.15      680.77     37.26 o 
  10   6   1      616.27      517.57     22.89 o 
  11   6   1      156.23      163.73     13.38 o 
  12   6   1        0.47        4.62      9.10 o 
  13   6   1       21.95       24.82      8.77 o 
  14   6   1       90.05      110.18      8.77 o 
   1   7   1     6946.74     6806.26     59.09 o 
   2   7   1      172.25      174.44      8.17 o 
   3   7   1      596.91      569.52     18.68 o 
   4   7   1      141.85      116.51     12.19 o 
   5   7   1      299.63      267.22     12.81 o 
   6   7   1     1051.43     1107.53     38.30 o 
   7   7   1      119.38      123.59     13.02 o 
   8   7   1       14.37       15.71     15.86 o 
   9   7   1       47.08       25.85     24.68 o 
  10   7   1      821.55      782.72     17.14 o 
  11   7   1      115.33       87.60     11.23 o 
  12   7   1       20.27       23.95     10.04 o 
  13   7   1        6.78        4.49      7.92 o 
  14   7   1        0.06        0.75      6.45 o 
   0   8   1       93.93      123.08     11.02 o 
   1   8   1     2105.82     2090.27     27.26 o 
   2   8   1      262.79      316.37     10.74 o 
   3   8   1      139.14      187.62     14.87 o 
   4   8   1      191.28      215.58     16.12 o 
   5   8   1      101.76       80.52     12.86 o 
   6   8   1      121.17      167.36     14.16 o 
   7   8   1       72.51       65.84     11.26 o 
   8   8   1      158.30      195.19     21.54 o 
   9   8   1       65.12       51.94     12.86 o 
  10   8   1      176.43      184.98     12.08 o 
  11   8   1       38.98       38.37     10.17 o 
  12   8   1        4.99        1.51      8.93 o 
  13   8   1        2.24        0.80      7.62 o 
  14   8   1        0.46        4.49     15.71 o 
   1   9   1        0.27       -3.49      6.61 o 
   2   9   1      203.90      203.03     14.92 o 
   3   9   1       26.69       10.82     12.78 o 
   4   9   1      162.57      169.30     12.49 o 
   5   9   1       28.16        4.66     12.13 o 
   6   9   1      243.97      239.26     19.72 o 
   7   9   1      607.94      581.57     42.73 o 
   8   9   1        1.16      -12.12     22.40 o 
   9   9   1      284.86      276.03     11.47 o 
  10   9   1       69.65      106.13     10.26 o 
  11   9   1       89.85      100.73     12.17 o 
  12   9   1       62.28       72.32      8.41 o 
  13   9   1       25.39       19.16     10.69 o 
   0  10   1        9.86       33.57     16.81 o 
   1  10   1      198.79      193.72     11.39 o 
   2  10   1      416.13      394.29     14.73 o 
   3  10   1      117.15      137.59     12.82 o 
   4  10   1      433.67      461.09     24.78 o 
   5  10   1      129.76      144.52     27.72 o 
   6  10   1      415.80      406.12     21.65 o 
   7  10   1     1419.56     1405.99     50.15 o 
   8  10   1      128.08      159.28     15.40 o 
   9  10   1      360.96      384.86     26.97 o 
  10  10   1      124.79      155.30     17.30 o 
  11  10   1       43.60       41.48      9.70 o 
  12  10   1       52.21       51.69      7.47 o 
  13  10   1        7.23        3.37      7.93 o 
   1  11   1       43.94       38.17     10.34 o 
   2  11   1      206.06      228.92     13.37 o 
   3  11   1     3053.86     2938.61     42.57 o 
   4  11   1      151.70      133.65     14.81 o 
   5  11   1     4424.05     4123.28     86.61 o 
   6  11   1      623.29      564.45     29.03 o 
   7  11   1      853.90      783.33     25.62 o 
   8  11   1      855.16      800.07     34.00 o 
   9  11   1       71.47       62.96     14.25 o 
  10  11   1       54.64       52.73     15.86 o 
  11  11   1      266.52      297.61     25.80 o 
  12  11   1       24.13       24.68     11.11 o 
   0  12   1      198.86      235.99     22.34 o 
   1  12   1      760.99      740.02     24.69 o 
   2  12   1     1287.95     1215.75     26.94 o 
   3  12   1       30.06       38.63      9.73 o 
   4  12   1     1413.83     1394.91     35.17 o 
   5  12   1      331.55      311.78     22.46 o 
   6  12   1      961.34      881.15     21.45 o 
   7  12   1      165.10      158.50     16.75 o 
   8  12   1        0.25        1.89     10.61 o 
   9  12   1      192.75      201.08     13.93 o 
  10  12   1       89.77       94.56     20.19 o 
  11  12   1        5.33       11.97     11.82 o 
  12  12   1       50.04       24.68     13.46 o 
   1  13   1      156.74      191.25     15.74 o 
   2  13   1     1280.43     1059.39     23.23 o 
   3  13   1      557.15      623.63     26.09 o 
   4  13   1       19.63       10.99     11.40 o 
   5  13   1      626.15      592.64     20.28 o 
   6  13   1      501.27      455.14     17.48 o 
   7  13   1        8.96       -9.52      9.52 o 
   8  13   1      287.82      265.26     16.89 o 
   9  13   1       15.11       10.94     12.84 o 
  10  13   1      210.89      181.51     17.93 o 
  11  13   1        9.02       -2.24     11.22 o 
   0  14   1      611.11      619.15     29.22 o 
   1  14   1      275.49      283.68     12.60 o 
   2  14   1      468.80      507.22     15.07 o 
   3  14   1      467.28      443.25     16.35 o 
   4  14   1       63.05       41.37     10.06 o 
   5  14   1      254.25      248.66     15.41 o 
   6  14   1      172.30      187.72     16.36 o 
   7  14   1      768.49      729.98     27.53 o 
   8  14   1        0.45       -8.69      8.69 o 
   9  14   1      113.79      131.81     10.36 o 
  10  14   1        1.31       -3.49      8.16 o 
   1  15   1      258.97      276.21     14.05 o 
   2  15   1      682.63      780.62     22.15 o 
   3  15   1      290.95      300.85     14.81 o 
   4  15   1       87.34      121.74     12.88 o 
   5  15   1      106.10      155.62     14.87 o 
   6  15   1        1.79       -1.14     11.81 o 
   7  15   1       14.05       19.88      9.57 o 
   8  15   1        3.37        0.79      7.66 o 
   9  15   1        0.67        0.73      6.60 o 
   0  16   1      144.39      157.77     20.46 o 
   1  16   1        0.60       -6.96     10.22 o 
   2  16   1        5.63       15.32      9.35 o 
   3  16   1        8.48       -1.03      9.69 o 
   4  16   1       73.64       87.67     12.84 o 
   5  16   1        4.02      -11.18     11.18 o 
   6  16   1      102.75      133.51     14.38 o 
   7  16   1       80.43       69.58     10.61 o 
   8  16   1      101.62      121.27     11.74 o 
   1  17   1       55.29       61.37     14.52 o 
   2  17   1        0.59       -6.96      8.07 o 
   3  17   1      150.43      149.50     11.34 o 
   4  17   1        0.74       -2.00      8.99 o 
   5  17   1        0.81       -8.47      8.47 o 
   6  17   1       80.44       82.12     11.10 o 
   0  18   1      578.40      637.86     42.63 o 
   1  18   1      130.92      112.77     13.09 o 
   2  18   1        1.70        3.93      8.79 o 
   3  18   1       91.70      108.50      9.79 o 
   4  18   1       16.90       18.21     12.87 o 
   0   0   2     3057.81     3468.65     89.75 o 
   1   0   2     4672.63     3999.64     57.46 o 
   2   0   2      822.05      855.53     20.44 o 
   3   0   2    73397.53    74025.19   1858.84 o 
   4   0   2     9384.57     8990.90    158.62 o 
   5   0   2      170.88      204.04     33.65 o 
   6   0   2       15.33       21.31     11.11 o 
   7   0   2      387.82      463.77     23.80 o 
   8   0   2        3.37       -2.84     11.82 o 
   9   0   2      809.19      863.20     36.49 o 
   1   1   2    91386.17    86032.95   1141.21 o 
   2   1   2      249.11      338.50     16.83 o 
   3   1   2     8565.30     8266.82    145.16 o 
   4   1   2     4637.89     4679.81    120.03 o 
   5   1   2      203.05      305.25     26.92 o 
   6   1   2      766.31      770.52     29.32 o 
   7   1   2     1617.13     1302.96     31.93 o 
   8   1   2      835.54      875.02     34.90 o 
   9   1   2     2024.61     1928.07     56.30 o 
  10   1   2       48.91        9.19     16.60 o 
  11   1   2      453.89      545.20     49.36 o 
   0   2   2    19567.66    20395.13    337.13 o 
   1   2   2     2521.99     2692.11     41.01 o 
   2   2   2     9736.02     9565.59    164.20 o 
   3   2   2     2956.42     3451.97     67.41 o 
   4   2   2    15171.76    14623.95    251.45 o 
   5   2   2      858.22      908.18     24.21 o 
   6   2   2     1616.63     1625.59     27.66 o 
   7   2   2     4028.34     4114.99     87.26 o 
   8   2   2      143.59      111.34     17.45 o 
   9   2   2      317.24      395.91     28.56 o 
  10   2   2      373.87      423.43     31.73 o 
  11   2   2     7404.18     7410.44    121.76 o 
  12   2   2       61.85       80.54     10.30 o 
  13   2   2       19.72       44.32     13.62 o 
  14   2   2        0.17       -8.97     11.22 o 
   1   3   2    21226.89    19900.73    271.59 o 
   2   3   2     3020.40     2583.20     53.94 o 
   3   3   2     2672.53     2622.29     56.30 o 
   4   3   2     4685.11     4351.01     77.72 o 
   5   3   2     5077.72     5501.05     67.59 o 
   6   3   2      450.66      470.69     15.40 o 
   7   3   2       54.52      114.60     15.86 o 
   8   3   2        8.36       30.29     14.28 o 
   9   3   2     1175.06     1102.77     42.84 o 
  10   3   2      117.78      149.29     22.44 o 
  11   3   2       59.82       53.31     18.78 o 
  12   3   2       49.89       52.08      8.47 o 
  13   3   2        2.46        3.11      9.72 o 
  14   3   2      130.99      145.51      9.23 o 
   0   4   2      340.54      610.35     30.29 o 
   1   4   2    13246.15    13094.97    159.86 o 
   2   4   2     8530.26     9365.65    118.57 o 
   3   4   2     2181.68     1988.26     33.05 o 
   4   4   2      132.86      144.26      8.52 o 
   5   4   2      107.50      128.27      9.25 o 
   6   4   2      349.48      342.93     16.19 o 
   7   4   2     2599.40     2955.88     50.12 o 
   8   4   2       33.06       44.99     19.07 o 
   9   4   2       27.09       16.41     15.01 o 
  10   4   2      288.92      281.35     27.73 o 
  11   4   2      309.99      317.55     22.02 o 
  12   4   2       19.46       15.51      9.10 o 
  13   4   2        2.88        7.92      8.04 o 
  14   4   2        3.01        3.00      6.59 o 
  15   4   2       24.26       35.90      8.97 o 
   1   5   2     1986.06     1656.31     25.68 o 
   2   5   2        0.79        9.29      4.51 o 
   3   5   2      234.01      252.53      8.94 o 
   4   5   2      479.44      609.31     15.41 o 
   5   5   2     2285.59     2619.50     35.35 o 
   6   5   2      413.74      448.84     15.22 o 
   7   5   2      595.16      657.14     22.32 o 
   8   5   2      174.03      174.76     21.37 o 
   9   5   2      185.64      242.18     71.80 o 
  10   5   2      549.76      473.43     34.08 o 
  11   5   2       45.70       44.34      8.91 o 
  12   5   2        2.17       -7.31     10.36 o 
  13   5   2      237.18      232.32     12.57 o 
  14   5   2       12.08       15.02      6.59 o 
  15   5   2       52.37       60.58      8.97 o 
   0   6   2     1432.03     1509.28     27.53 o 
   1   6   2    10201.73     9968.12     96.26 o 
   2   6   2     2520.30     2235.86     26.10 o 
   3   6   2        8.67       22.89      4.37 o 
   4   6   2     1669.42     1868.32     35.06 o 
   5   6   2      116.38      135.81      9.99 o 
   6   6   2     2072.45     2177.84     46.49 o 
   7   6   2      171.08      236.00     16.38 o 
   8   6   2      180.10      181.98     22.21 o 
   9   6   2      198.79      197.14     24.55 o 
  10   6   2      336.28      333.06     19.42 o 
  11   6   2       99.24      110.78     10.87 o 
  12   6   2       48.84       50.69      9.91 o 
  13   6   2       91.53       97.77      9.63 o 
  14   6   2       14.71       21.92      6.59 o 
   1   7   2      334.52      207.52      8.57 o 
   2   7   2     4809.24     4659.16     47.73 o 
   3   7   2      611.92      570.57     22.95 o 
   4   7   2     5920.94     5817.99     84.05 o 
   5   7   2     4501.51     4867.27     60.54 o 
   6   7   2     1071.77     1146.50     24.33 o 
   7   7   2     1922.94     1879.78     36.87 o 
   8   7   2       21.13       26.08     14.35 o 
   9   7   2      679.37      667.63     36.49 o 
  10   7   2       84.86       80.27      9.06 o 
  11   7   2      567.62      580.25     19.82 o 
  12   7   2        1.29        2.57      8.93 o 
  13   7   2        2.27       12.60      7.96 o 
  14   7   2        7.46       10.14     10.04 o 
   0   8   2     5902.50     6123.00    100.75 o 
   1   8   2     1096.43     1275.71     18.49 o 
   2   8   2     1915.83     1990.68     30.07 o 
   3   8   2     6214.95     5573.86     82.54 o 
   4   8   2      216.41      172.08     15.17 o 
   5   8   2       56.73       45.65     12.57 o 
   6   8   2      656.26      632.54     24.18 o 
   7   8   2     1788.96     1785.43     33.36 o 
   8   8   2      356.73      429.02     23.45 o 
   9   8   2      239.02      268.13     19.11 o 
  10   8   2      242.39      250.99     10.94 o 
  11   8   2      234.28      245.28     11.78 o 
  12   8   2       79.09       91.76     10.64 o 
  13   8   2       19.86       22.22      8.13 o 
  14   8   2        8.45        7.85      7.93 o 
   1   9   2     8266.62     7728.67     94.76 o 
   2   9   2      165.02      145.33     11.46 o 
   3   9   2       75.24       48.86     24.44 o 
   4   9   2       16.04        7.59     10.68 o 
   5   9   2     1324.19     1197.10     33.91 o 
   6   9   2       11.46        2.04     12.56 o 
   7   9   2     4142.27     3970.21     71.47 o 
   8   9   2      238.84      227.86     23.10 o 
   9   9   2      197.90      215.50     10.58 o 
  10   9   2       83.09       84.29     11.56 o 
  11   9   2      818.60      818.47     21.57 o 
  12   9   2        3.05        8.97      7.47 o 
  13   9   2       26.92       36.17      7.62 o 
   0  10   2        0.74       13.85     11.48 o 
   1  10   2      259.43      315.82     14.62 o 
   2  10   2      713.15      704.27     22.62 o 
   3  10   2     7711.26     7563.13     83.45 o 
   4  10   2       27.57        8.49     11.28 o 
   5  10   2       38.47       38.11     11.80 o 
   6  10   2        3.10       -4.85     13.31 o 
   7  10   2      849.36      824.73     33.15 o 
   8  10   2        0.01       11.92     13.35 o 
   9  10   2      117.96      120.26     16.37 o 
  10  10   2       41.87       57.76     11.64 o 
  11  10   2      284.42      257.43     12.79 o 
  12  10   2        9.15       17.75      6.98 o 
  13  10   2      131.74      150.62     11.11 o 
   1  11   2     2002.39     1885.82     32.14 o 
   2  11   2      270.92      287.04     16.04 o 
   3  11   2        0.01       16.25      9.75 o 
   4  11   2      513.76      465.64     20.31 o 
   5  11   2      153.49      173.06     19.11 o 
   6  11   2      304.57      298.70     25.19 o 
   7  11   2      994.05      956.60     29.47 o 
   8  11   2       38.70       73.77     12.59 o 
   9  11   2        2.08       11.22     13.75 o 
  10  11   2      399.62      414.03     26.97 o 
  11  11   2       24.23       14.78     15.71 o 
  12  11   2       20.43       34.10      8.36 o 
   0  12   2      260.27      281.65     23.86 o 
   1  12   2      174.48      185.64     15.93 o 
   2  12   2      210.00      239.72     16.69 o 
   3  12   2      147.50      186.29     13.68 o 
   4  12   2      260.03      275.45     17.14 o 
   5  12   2      126.03      129.54     21.05 o 
   6  12   2        0.45       -4.20      9.27 o 
   7  12   2       14.52       22.40     10.54 o 
   8  12   2       62.08       28.85     14.84 o 
   9  12   2      734.80      734.15     27.38 o 
  10  12   2       67.59       67.56     14.65 o 
  11  12   2       38.05       48.24     12.69 o 
   1  13   2        6.47       24.81     10.08 o 
   2  13   2       17.27       17.99      9.74 o 
   3  13   2      378.02      413.18     18.30 o 
   4  13   2       35.52       29.35     14.91 o 
   5  13   2       65.28       70.61     11.90 o 
   6  13   2       77.97       84.89      9.89 o 
   7  13   2       60.48       37.13      9.91 o 
   8  13   2        0.64       20.94     10.02 o 
   9  13   2      127.82      102.69     12.47 o 
  10  13   2       25.88       18.81      9.47 o 
  11  13   2       42.08       60.58     11.11 o 
   0  14   2      881.88      799.38     27.15 o 
   1  14   2      790.98      825.07     21.73 o 
   2  14   2      177.56      206.96     11.99 o 
   3  14   2      137.42      136.95     12.52 o 
   4  14   2       19.81       21.01     12.61 o 
   5  14   2      416.60      374.43     17.52 o 
   6  14   2       30.88       50.69     10.91 o 
   7  14   2      106.33      111.19     11.59 o 
   8  14   2        1.62       -0.32      8.49 o 
   9  14   2       89.77       92.32      9.38 o 
  10  14   2        9.76        4.64      8.59 o 
   1  15   2       40.92       48.13     11.01 o 
   2  15   2        0.25       11.23      8.02 o 
   3  15   2      520.44      509.10     18.09 o 
   4  15   2        0.43       18.89     10.44 o 
   5  15   2       88.51      112.88     14.07 o 
   6  15   2        8.20       15.60     12.07 o 
   7  15   2       70.56       80.13     10.86 o 
   8  15   2       20.14       10.18      8.16 o 
   9  15   2       54.86       41.08      7.53 o 
   0  16   2       45.34       43.27     18.89 o 
   1  16   2      776.63      783.39     20.43 o 
   2  16   2      147.14      152.84     12.03 o 
   3  16   2       41.28       40.73      9.83 o 
   4  16   2        6.08       13.26     11.26 o 
   5  16   2       80.65      115.75     13.11 o 
   6  16   2      151.58      146.94     15.38 o 
   7  16   2      191.59      194.91     13.52 o 
   8  16   2        3.53       -2.97     10.69 o 
   1  17   2      394.79      436.64     17.24 o 
   2  17   2       21.22       20.10     11.37 o 
   3  17   2        4.31        8.15      8.64 o 
   4  17   2       31.11       22.24      9.76 o 
   5  17   2       62.52       75.89     10.38 o 
   6  17   2        9.44       19.44     10.69 o 
   0  18   2        0.23       12.34     15.86 o 
   1  18   2       60.39       82.47     12.26 o 
   2  18   2       51.18       64.70     12.83 o 
   3  18   2       51.31       46.21      8.23 o 
   4  18   2        0.03      -14.30     16.83 o 
   1   1   3     8487.86     8472.89    117.01 o 
   2   1   3     8021.90     6852.58     96.70 o 
   3   1   3     9467.36     9575.40    165.78 o 
   4   1   3     1030.50     1069.49     53.85 o 
   5   1   3     5708.22     5064.97     79.40 o 
   6   1   3      150.05      188.25     13.35 o 
   7   1   3      179.84      233.48     16.36 o 
   8   1   3       19.47       20.19     12.69 o 
   9   1   3      179.77      166.62     20.62 o 
  10   1   3      146.97      153.76     22.21 o 
  11   1   3      135.01      103.21     31.41 o 
   0   2   3    50775.64    48924.41    799.58 o 
   1   2   3     1781.30     1945.68     31.03 o 
   2   2   3    15697.06    15791.68    345.52 o 
   3   2   3     1537.19     1654.57     47.12 o 
   4   2   3      174.47      179.90     25.80 o 
   5   2   3      363.63      478.02     18.04 o 
   6   2   3        7.82        6.47      7.23 o 
   7   2   3      942.52     1047.90     36.49 o 
   8   2   3      158.24      201.11     32.53 o 
   9   2   3     1683.37     1703.57     67.31 o 
  10   2   3        2.46        5.61     23.56 o 
  11   2   3      327.41      342.98     19.96 o 
  12   2   3      156.32      162.77     11.89 o 
  13   2   3       38.70       43.02     11.82 o 
  14   2   3      100.98      116.67     13.46 o 
   1   3   3       21.50        4.79      6.09 o 
   2   3   3     1984.30     1834.31     42.02 o 
   3   3   3      923.26      870.53     26.97 o 
   4   3   3     1120.57     1115.44     28.64 o 
   5   3   3     2849.62     2990.60     53.90 o 
   6   3   3     2343.37     2197.26     35.60 o 
   7   3   3      206.94      259.84     17.67 o 
   8   3   3      306.98      319.44     24.55 o 
   9   3   3      713.27      596.73     35.90 o 
  10   3   3       48.75       29.38     19.07 o 
  11   3   3      330.50      297.75     18.06 o 
  12   3   3       67.69       63.25      8.42 o 
  13   3   3      357.38      373.94     15.04 o 
  14   3   3      131.66      139.34     11.66 o 
   0   4   3    60953.38    62685.59   1028.84 o 
   1   4   3     3219.96     2731.33     37.09 o 
   2   4   3    10096.62     9339.46    118.83 o 
   3   4   3     8628.87     7270.49    134.85 o 
   4   4   3      715.80      844.84     16.90 o 
   5   4   3     1084.64     1206.92     24.10 o 
   6   4   3     5349.96     5290.18     75.41 o 
   7   4   3     1557.04     1846.68     36.95 o 
   8   4   3     3250.07     3238.71     77.74 o 
   9   4   3     1928.80     2007.20     60.29 o 
  10   4   3     1412.81     1341.77     49.96 o 
  11   4   3     1005.96      974.80     20.37 o 
  12   4   3       31.00        5.10      8.59 o 
  13   4   3        7.62       17.75      9.07 o 
  14   4   3      118.85      135.69      9.10 o 
  15   4   3        2.37        2.24      8.97 o 
   1   5   3    29953.35    29763.09    316.26 o 
   2   5   3       83.40       43.35      5.19 o 
   3   5   3        5.77       14.69      4.75 o 
   4   5   3      870.41      883.45     18.08 o 
   5   5   3      147.97      195.15     10.28 o 
   6   5   3     6333.82     6656.74     92.50 o 
   7   5   3      201.22      151.00     13.59 o 
   8   5   3        5.97       15.71     14.28 o 
   9   5   3      507.82      526.32     34.90 o 
  10   5   3      219.82      224.18     26.14 o 
  11   5   3       36.12       37.09      8.51 o 
  12   5   3        1.05       -8.31      8.31 o 
  13   5   3      103.74      116.95     10.26 o 
  14   5   3      437.89      441.99     24.61 o 
  15   5   3       44.60       35.90      8.97 o 
   0   6   3     2378.72     2312.88     47.76 o 
   1   6   3     2595.56     2515.88     30.06 o 
   2   6   3     3249.95     3273.89     34.24 o 
   3   6   3        8.41       23.39      4.64 o 
   4   6   3     1021.05     1101.31     26.20 o 
   5   6   3      236.13      218.63     11.32 o 
   6   6   3      354.60      325.47     14.09 o 
   7   6   3      131.72      148.86     14.11 o 
   8   6   3      158.13      113.04     14.57 o 
   9   6   3     2075.83     2098.08    117.79 o 
  10   6   3     1941.69     1771.48     38.40 o 
  11   6   3     1266.48     1206.64     23.34 o 
  12   6   3        2.28       12.11      9.29 o 
  13   6   3        5.32        4.52      8.31 o 
  14   6   3      137.69      128.96      8.45 o 
   1   7   3     4939.73     5376.53     48.76 o 
   2   7   3      132.89      204.37     10.01 o 
   3   7   3        0.32        2.03      5.06 o 
   4   7   3       24.45        6.48      8.53 o 
   5   7   3       22.40       19.96     10.20 o 
   6   7   3      103.60       91.13     10.04 o 
   7   7   3       99.49       70.33     12.89 o 
   8   7   3        3.09        0.49     11.67 o 
   9   7   3      500.49      496.37     34.08 o 
  10   7   3       98.45       85.28      9.96 o 
  11   7   3      136.13      160.23     12.38 o 
  12   7   3      123.37      127.84     12.29 o 
  13   7   3        1.68        3.83      7.76 o 
  14   7   3        8.51       19.50      6.59 o 
   0   8   3      756.86      747.44     26.95 o 
   1   8   3     1459.68     1432.38     29.36 o 
   2   8   3     2596.13     2882.30     36.25 o 
   3   8   3     1609.52     1765.29     33.99 o 
   4   8   3     1099.69     1299.46     32.16 o 
   5   8   3      719.83      759.30     26.11 o 
   6   8   3      461.30      469.75     20.07 o 
   7   8   3       23.66       18.54     11.38 o 
   8   8   3        3.68       -3.26     12.09 o 
   9   8   3      373.94      335.61     17.71 o 
  10   8   3        1.07       13.01      7.50 o 
  11   8   3        5.01       -0.13     11.04 o 
  12   8   3        0.02        5.82      8.77 o 
  13   8   3       29.27       23.18      8.10 o 
  14   8   3        2.66        6.73     11.22 o 
   1   9   3      413.83      378.41     14.64 o 
   2   9   3     1422.83     1546.43     29.67 o 
   3   9   3      276.52      270.45     18.52 o 
   4   9   3      921.55      902.89     26.32 o 
   5   9   3      209.46      231.51     24.29 o 
   6   9   3       57.88       32.05     17.41 o 
   7   9   3       45.18       48.70     15.17 o 
   8   9   3      102.28      101.70     18.74 o 
   9   9   3        2.40        0.03      7.40 o 
  10   9   3       74.07       73.25      9.34 o 
  11   9   3        7.27        4.51      8.02 o 
  12   9   3      244.95      256.12     11.05 o 
  13   9   3        6.43        1.70      6.81 o 
   0  10   3     4284.01     4689.94     93.79 o 
   1  10   3      297.82      338.46     15.02 o 
   2  10   3     1335.73     1300.59     29.15 o 
   3  10   3        6.84       11.18      8.05 o 
   4  10   3      196.96      177.14     29.61 o 
   5  10   3       45.00       36.80     12.09 o 
   6  10   3      239.88      237.28     20.43 o 
   7  10   3       41.43       19.32     16.59 o 
   8  10   3      670.05      616.33     26.25 o 
   9  10   3       48.22       60.07     14.64 o 
  10  10   3       75.01       96.79     12.51 o 
  11  10   3       42.18       36.52      8.27 o 
  12  10   3       24.73       26.85      6.00 o 
  13  10   3        2.51      -10.40     15.71 o 
   1  11   3     1122.58     1010.43     24.46 o 
   2  11   3      582.08      592.24     21.20 o 
   3  11   3      224.82      266.81     16.59 o 
   4  11   3      334.79      344.66     16.57 o 
   5  11   3     1409.98     1297.54     33.92 o 
   6  11   3     1618.05     1568.22     42.85 o 
   7  11   3      126.86      143.10     13.14 o 
   8  11   3      784.55      745.48     28.91 o 
   9  11   3       59.10       61.82     14.64 o 
  10  11   3       25.32       33.65     26.92 o 
  11  11   3      243.94      228.85     19.78 o 
  12  11   3      117.11       99.45      8.60 o 
   0  12   3     2765.88     2583.13     63.11 o 
   1  12   3      587.35      604.16     22.03 o 
   2  12   3      469.22      459.20     19.76 o 
   3  12   3     1117.81      990.39     24.76 o 
   4  12   3     2189.79     2181.67     37.05 o 
   5  12   3        0.41       30.20     17.95 o 
   6  12   3      677.05      584.90     18.60 o 
   7  12   3        0.96        2.91      9.83 o 
   8  12   3      149.94      166.75     13.36 o 
   9  12   3      302.07      264.05     18.54 o 
  10  12   3       12.05        9.23     10.75 o 
  11  12   3        0.14       10.10     11.11 o 
   1  13   3     2111.75     1985.61     33.69 o 
   2  13   3      665.18      674.25     22.08 o 
   3  13   3      243.68      278.44     17.31 o 
   4  13   3      320.50      358.64     14.41 o 
   5  13   3      365.87      372.83     16.56 o 
   6  13   3      607.84      571.94     17.98 o 
   7  13   3        4.56       12.85      9.45 o 
   8  13   3       53.35       47.88     10.36 o 
   9  13   3      179.23      158.94     13.48 o 
  10  13   3      270.65      251.49     14.21 o 
  11  13   3       64.86       71.09      8.88 o 
   0  14   3      534.81      603.99     22.85 o 
   1  14   3      161.13      168.65     12.09 o 
   2  14   3      385.17      395.57     14.25 o 
   3  14   3      675.43      629.27     17.66 o 
   4  14   3      133.61      108.35     11.87 o 
   5  14   3      295.84      288.81     15.95 o 
   6  14   3      339.56      319.87     15.49 o 
   7  14   3        8.36        9.40      8.89 o 
   8  14   3       10.14        1.13     12.89 o 
   9  14   3       30.89       18.13     12.38 o 
  10  14   3       78.95       82.85      9.76 o 
   1  15   3       60.22       67.07     11.02 o 
   2  15   3      215.44      237.04     13.72 o 
   3  15   3      548.63      560.35     18.55 o 
   4  15   3       58.37       39.03     10.22 o 
   5  15   3       16.48        7.22     12.26 o 
   6  15   3        4.74       12.75     11.81 o 
   7  15   3      232.66      212.12     13.09 o 
   8  15   3        0.47       -2.84      7.11 o 
   9  15   3        9.02       11.49      7.84 o 
   0  16   3        0.20        6.12     16.00 o 
   1  16   3        1.24       -1.40      9.06 o 
   2  16   3       49.17       50.39     10.12 o 
   3  16   3      129.41      147.92     11.60 o 
   4  16   3      235.52      273.46     14.51 o 
   5  16   3        0.49        3.76     11.26 o 
   6  16   3        6.30        9.46     12.96 o 
   7  16   3       11.68       29.48      9.86 o 
   8  16   3       13.93        9.22     31.41 o 
   1  17   3      191.87      222.47     18.95 o 
   2  17   3       16.03       26.14     11.00 o 
   3  17   3        2.24        8.66      8.24 o 
   4  17   3       10.81       25.01     14.55 o 
   5  17   3        1.06       -5.33      8.28 o 
   6  17   3       64.16       53.06     11.01 o 
   0  18   3      624.93      705.72     80.77 o 
   1  18   3       24.81       53.05     11.47 o 
   2  18   3      100.52       95.08     10.18 o 
   3  18   3        0.28      -10.72     16.80 o 
   4  18   3        0.18      -13.46     16.83 o 
   0   0   4   247180.48   224362.97   5153.62 o 
   1   0   4    32457.39    33986.13    598.55 o 
   2   0   4    55878.81    53986.93    717.62 o 
   3   0   4    57336.61    53979.11    883.66 o 
   4   0   4     3972.48     3821.87     74.51 o 
   5   0   4     2404.99     2528.62     45.23 o 
   6   0   4      450.88      383.66     33.65 o 
   7   0   4    12804.96    14315.48    253.84 o 
   8   0   4      944.90     1046.62     43.75 o 
   9   0   4     3045.01     3161.27    109.94 o 
   1   1   4     5606.12     4737.84     57.73 o 
   2   1   4    28789.66    28429.15    381.26 o 
   3   1   4    26831.00    26684.06    443.40 o 
   4   1   4    39649.27    39828.91    928.86 o 
   5   1   4     3413.56     3151.75    119.33 o 
   6   1   4      855.59      951.14     44.87 o 
   7   1   4      277.92      269.28     16.37 o 
   8   1   4      621.26      731.21     31.73 o 
   9   1   4       74.91       66.19     17.45 o 
  10   1   4     1020.76     1096.72     97.60 o 
  11   1   4       97.57       79.61     18.19 o 
  12   1   4       30.40       53.85     15.71 o 
  13   1   4      286.19      300.65     22.44 o 
   0   2   4    22665.64    21004.81    346.64 o 
   1   2   4    15165.68    13957.73    200.93 o 
   2   2   4       93.86       48.01     15.71 o 
   3   2   4    29941.32    28080.13    467.22 o 
   4   2   4     1087.69     1230.21     26.69 o 
   5   2   4        4.69        4.23      6.80 o 
   6   2   4      426.71      601.90     29.76 o 
   7   2   4      630.73      577.39     27.73 o 
   8   2   4     1773.26     1826.85     52.35 o 
   9   2   4      580.36      641.82     34.78 o 
  10   2   4      420.36      404.49     54.97 o 
  11   2   4       27.05       -2.30     12.03 o 
  12   2   4        0.13        9.55      8.49 o 
  13   2   4      134.35      120.08     24.68 o 
  14   2   4       63.44       80.77     13.46 o 
   1   3   4    19814.15    17769.49    256.81 o 
   2   3   4    16499.79    17180.10    236.18 o 
   3   3   4    22767.98    22865.41    384.72 o 
   4   3   4      296.05      336.02     18.39 o 
   5   3   4        0.96       39.78     13.08 o 
   6   3   4       64.68       90.49     13.92 o 
   7   3   4      744.64      786.41     25.91 o 
   8   3   4      108.24      150.86     19.04 o 
   9   3   4      516.64      546.65     61.70 o 
  10   3   4      148.54      134.77     22.21 o 
  11   3   4      177.21      194.61     16.35 o 
  12   3   4       26.28       13.20      7.47 o 
  13   3   4      105.33      111.43     12.09 o 
  14   3   4       19.37       29.08     13.28 o 
   0   4   4     6656.98     7034.79    127.70 o 
   1   4   4    25428.17    25807.93    277.10 o 
   2   4   4     2535.95     2857.69     45.01 o 
   3   4   4       17.70       77.46      6.93 o 
   4   4   4     1258.67     1303.39     21.45 o 
   5   4   4     3343.75     3442.88     40.10 o 
   6   4   4      103.50      130.25     11.47 o 
   7   4   4      481.35      391.20     28.17 o 
   8   4   4       37.95       22.44     14.28 o 
   9   4   4       36.25       33.44     16.60 o 
  10   4   4      920.10      851.28     61.70 o 
  11   4   4        0.34        2.64      7.67 o 
  12   4   4      267.12      221.42     15.54 o 
  13   4   4      206.51      213.50     11.74 o 
  14   4   4        0.16       -6.45      6.45 o 
  15   4   4        3.31       -2.24      8.97 o 
   1   5   4     8717.71     7833.00     85.88 o 
   2   5   4    12356.88    12414.03     98.40 o 
   3   5   4       26.01       35.04      5.25 o 
   4   5   4     1132.59     1176.83     29.04 o 
   5   5   4      322.80      341.12     12.81 o 
   6   5   4     1582.36     1643.46     34.10 o 
   7   5   4      127.28      134.03     12.72 o 
   8   5   4       15.10       29.93     13.11 o 
   9   5   4      212.44      207.46     37.02 o 
  10   5   4      266.13      276.25     18.11 o 
  11   5   4      432.76      414.74     14.68 o 
  12   5   4      259.69      254.11     13.45 o 
  13   5   4      114.79      117.95     10.26 o 
  14   5   4       50.06       41.98      7.62 o 
   0   6   4     2329.66     2293.66     56.61 o 
   1   6   4       55.01       45.47      6.46 o 
   2   6   4       39.28       57.22      6.86 o 
   3   6   4      165.43      136.91      6.66 o 
   4   6   4      804.29      880.80     17.11 o 
   5   6   4      109.98      103.48     10.33 o 
   6   6   4      320.29      347.46     16.29 o 
   7   6   4     1124.53     1193.09     30.42 o 
   8   6   4     1534.06     1616.05     52.79 o 
   9   6   4     1576.94     1539.29     72.92 o 
  10   6   4      324.10      308.96     17.75 o 
  11   6   4      149.79      163.57     10.64 o 
  12   6   4      115.53       85.50     10.64 o 
  13   6   4       31.27       21.85      9.07 o 
  14   6   4       17.89       13.57      6.59 o 
   1   7   4     7992.20     7466.49     67.80 o 
   2   7   4     1464.79     1443.19     24.48 o 
   3   7   4       23.09        1.02      9.10 o 
   4   7   4     4172.61     4177.19     63.00 o 
   5   7   4    10952.23    11575.25    135.93 o 
   6   7   4       31.95       68.59      9.09 o 
   7   7   4      657.76      690.48     25.08 o 
   8   7   4       11.04       17.14     12.46 o 
   9   7   4      546.79      504.71     53.97 o 
  10   7   4      211.07      231.07     10.70 o 
  11   7   4      643.64      650.40     24.43 o 
  12   7   4      694.35      699.64     16.85 o 
  13   7   4      302.09      347.58     14.07 o 
  14   7   4       23.19       32.54      7.12 o 
   0   8   4      169.83      114.08     11.66 o 
   1   8   4        7.54        8.68      5.69 o 
   2   8   4      183.15      210.89      9.80 o 
   3   8   4      595.40      660.68     18.64 o 
   4   8   4      126.09      129.47     16.68 o 
   5   8   4      183.23      196.78     14.76 o 
   6   8   4      523.69      579.47     26.01 o 
   7   8   4      735.93      671.09     23.68 o 
   8   8   4     1806.90     1804.17     38.49 o 
   9   8   4     1267.86     1245.55     28.97 o 
  10   8   4      480.60      504.85     14.17 o 
  11   8   4        5.72       -7.67      7.67 o 
  12   8   4       29.88       23.08      7.44 o 
  13   8   4       38.70       33.70      8.13 o 
  14   8   4        3.70       13.46      7.93 o 
   1   9   4     5113.48     5107.30     56.27 o 
   2   9   4      157.23      184.49     11.37 o 
   3   9   4      169.23      167.11     14.69 o 
   4   9   4     6110.65     5762.66    119.28 o 
   5   9   4     1163.10     1058.26     37.68 o 
   6   9   4      519.60      476.74     37.82 o 
   7   9   4      775.77      698.86     37.29 o 
   8   9   4      513.99      515.61     26.58 o 
   9   9   4       78.93       76.10      8.81 o 
  10   9   4        1.28        4.59      8.71 o 
  11   9   4        7.77        1.97      7.90 o 
  12   9   4      449.56      510.48     13.57 o 
  13   9   4      290.85      275.68     11.79 o 
   0  10   4     1440.32     1224.28     43.72 o 
   1  10   4      171.30      202.17     12.70 o 
   2  10   4      479.08      461.61     14.33 o 
   3  10   4      164.78      216.54     14.20 o 
   4  10   4       79.64       90.47     13.39 o 
   5  10   4      118.06      134.61     13.43 o 
   6  10   4     1365.65     1296.06     38.09 o 
   7  10   4        2.08       22.26     14.90 o 
   8  10   4      648.90      613.65     26.19 o 
   9  10   4      261.97      265.11     23.88 o 
  10  10   4      148.81      127.21     12.78 o 
  11  10   4      427.52      452.65     17.89 o 
  12  10   4       63.91       66.31      7.01 o 
  13  10   4       27.80       49.36     13.46 o 
   1  11   4      674.90      698.99     21.21 o 
   2  11   4        0.61        3.32      9.87 o 
   3  11   4      215.33      230.26     15.43 o 
   4  11   4      435.64      424.78     18.09 o 
   5  11   4       42.73       35.52     13.71 o 
   6  11   4     1438.27     1294.28     78.53 o 
   7  11   4       22.30       40.71     13.49 o 
   8  11   4      534.88      472.26     21.59 o 
   9  11   4      253.08      227.41     19.38 o 
  10  11   4      399.39      381.02     20.73 o 
  11  11   4       81.24       81.48     16.83 o 
  12  11   4      114.93      148.47      9.28 o 
   0  12   4       13.15       48.78     14.25 o 
   1  12   4        2.17       16.88     10.44 o 
   2  12   4      127.36      160.60     12.95 o 
   3  12   4        0.50       -3.87     10.22 o 
   4  12   4      669.33      614.99     29.30 o 
   5  12   4       84.15       93.91     39.74 o 
   6  12   4        3.32       -1.02      8.78 o 
   7  12   4      215.57      207.64     13.92 o 
   8  12   4       62.94       79.91     11.26 o 
   9  12   4      168.03      148.70     15.94 o 
  10  12   4       48.86       50.25     11.51 o 
  11  12   4      132.41      116.24     16.83 o 
   1  13   4     2045.87     2026.09     44.51 o 
   2  13   4        0.95       14.47     11.86 o 
   3  13   4      669.66      732.82     24.75 o 
   4  13   4      176.09      179.74     11.72 o 
   5  13   4        7.02        7.47      9.44 o 
   6  13   4       40.58       47.22      9.56 o 
   7  13   4        7.12        9.01      9.36 o 
   8  13   4       54.87       50.93     10.38 o 
   9  13   4       28.07       29.17     11.66 o 
  10  13   4       24.07       29.59      9.47 o 
  11  13   4        5.84       16.84      7.56 o 
   0  14   4      139.49      148.96     16.22 o 
   1  14   4      624.93      612.74     19.23 o 
   2  14   4     1476.08     1446.31     24.74 o 
   3  14   4       69.41       97.44      9.92 o 
   4  14   4       58.46       64.61     10.17 o 
   5  14   4       24.11        0.57     10.08 o 
   6  14   4      229.30      219.30     15.63 o 
   7  14   4       24.02       31.97     10.24 o 
   8  14   4      495.49      520.31     16.03 o 
   9  14   4       10.04        9.88      9.09 o 
  10  14   4      169.20      155.71      9.02 o 
   1  15   4       20.29       22.57     10.03 o 
   2  15   4      395.03      474.82     22.68 o 
   3  15   4      893.45      832.74     26.10 o 
   4  15   4        0.98       18.70      9.34 o 
   5  15   4      241.68      244.41     14.60 o 
   6  15   4       53.59       74.70     14.97 o 
   7  15   4       25.71       18.06      9.55 o 
   8  15   4        2.16        0.62      8.60 o 
   9  15   4       20.50       22.13      6.63 o 
   0  16   4      517.70      536.60     21.96 o 
   1  16   4       25.78       47.53      9.95 o 
   2  16   4       52.23       69.11     11.57 o 
   3  16   4        3.76        7.89      8.93 o 
   4  16   4       15.99       13.94      8.78 o 
   5  16   4       10.44       15.14     10.99 o 
   6  16   4       93.63       79.03     12.16 o 
   7  16   4        2.56        8.62     11.56 o 
   8  16   4       32.61       36.79     21.31 o 
   1  17   4        5.65       10.67      9.80 o 
   2  17   4       64.62       63.79     11.96 o 
   3  17   4      222.47      251.82     18.09 o 
   4  17   4       34.62       37.79      9.31 o 
   5  17   4      176.95      185.21     20.90 o 
   6  17   4        1.64        6.29      8.50 o 
   0  18   4      497.93      547.54     28.56 o 
   1  18   4       90.43      102.24     10.13 o 
   2  18   4        5.22       13.05      8.58 o 
   3  18   4       40.04       20.59     12.87 o 
   4  18   4        5.92       10.77     13.46 o 
   1   1   5      738.44      855.05     15.94 o 
   2   1   5    46466.05    46454.85    619.17 o 
   3   1   5        6.85       46.16     11.22 o 
   4   1   5     4293.94     4273.09    131.25 o 
   5   1   5     4133.28     4217.36     68.58 o 
   6   1   5     2339.16     2218.30     43.60 o 
   7   1   5      660.36      630.42     23.32 o 
   8   1   5       56.27       75.17     12.82 o 
   9   1   5      282.71      315.27     25.38 o 
  10   1   5       68.86       83.07     19.04 o 
  11   1   5       40.14       45.69     17.24 o 
  12   1   5       17.53       13.46     15.71 o 
  13   1   5        1.40       11.22     13.46 o 
  14   1   5       15.15        4.49     11.22 o 
   0   2   5    31221.51    30672.37    504.49 o 
   1   2   5      110.29      152.07      7.89 o 
   2   2   5       83.76       87.83      7.56 o 
   3   2   5      261.63      213.46     38.14 o 
   4   2   5      909.98      874.51     21.94 o 
   5   2   5      412.81      372.83     16.74 o 
   6   2   5     2048.28     2189.82     43.17 o 
   7   2   5      344.00      529.94     21.56 o 
   8   2   5      441.19      386.81     33.65 o 
   9   2   5      164.79      206.25     22.96 o 
  10   2   5      188.19      144.15     21.37 o 
  11   2   5      396.74      361.49     18.38 o 
  12   2   5      180.28      163.43     12.40 o 
  13   2   5      113.22      125.64     14.93 o 
  14   2   5        0.87        4.49     11.22 o 
   1   3   5    31563.38    33109.71    394.08 o 
   2   3   5     9824.35     9302.60    132.54 o 
   3   3   5     4570.27     3871.78     62.15 o 
   4   3   5     4299.79     4355.93     61.12 o 
   5   3   5     5715.71     5572.53    189.31 o 
   6   3   5       10.55       20.16      8.88 o 
   7   3   5      743.83      646.62     23.73 o 
   8   3   5      132.98      132.32     20.61 o 
   9   3   5      614.69      705.71     34.90 o 
  10   3   5      114.77      136.90     22.21 o 
  11   3   5        0.97        6.59     11.09 o 
  12   3   5      484.22      455.39     16.93 o 
  13   3   5      594.02      664.56     19.75 o 
  14   3   5        0.27       13.28      6.83 o 
   0   4   5    26200.71    26697.43    445.79 o 
   1   4   5     3811.34     3928.53     49.51 o 
   2   4   5     5870.28     5411.96     73.12 o 
   3   4   5     1071.37      861.67     15.28 o 
   4   4   5     2643.01     2563.15     33.84 o 
   5   4   5        0.30        0.60      7.23 o 
   6   4   5       91.29       84.60     10.54 o 
   7   4   5     3272.23     3243.82     54.61 o 
   8   4   5     3173.18     3204.71     58.31 o 
   9   4   5     2151.89     2231.07     64.24 o 
  10   4   5      393.76      419.75     31.73 o 
  11   4   5      193.82      171.25     10.26 o 
  12   4   5        4.14       21.80      9.48 o 
  13   4   5      135.60      136.96     10.41 o 
  14   4   5      130.34      140.13      8.59 o 
  15   4   5      138.85      141.35     13.46 o 
   1   5   5    30774.20    29280.06    245.99 o 
   2   5   5      852.43      829.79     14.57 o 
   3   5   5     2426.50     2545.32     29.76 o 
   4   5   5       16.98       23.39      7.62 o 
   5   5   5     5090.35     4989.80     58.85 o 
   6   5   5      297.36      302.94     16.38 o 
   7   5   5        2.28        2.01      9.41 o 
   8   5   5      523.33      581.19     23.75 o 
   9   5   5      161.08      143.49     21.37 o 
  10   5   5     1965.15     1950.60     37.32 o 
  11   5   5     1288.91     1236.07     22.36 o 
  12   5   5      169.81      157.09     11.96 o 
  13   5   5      136.59      136.30     10.41 o 
  14   5   5       36.03       32.18      7.77 o 
   0   6   5     6174.28     5903.21     72.88 o 
   1   6   5     2854.06     2485.69     30.09 o 
   2   6   5     6744.72     6715.42     65.39 o 
   3   6   5       60.80       69.69      5.71 o 
   4   6   5      720.93      682.88     15.05 o 
   5   6   5      864.72      949.10     20.58 o 
   6   6   5       84.30      127.99     12.80 o 
   7   6   5      358.89      291.24     16.55 o 
   8   6   5     1691.40     1581.02     37.47 o 
   9   6   5      183.23      163.97     22.96 o 
  10   6   5       92.62      101.63     13.20 o 
  11   6   5      358.82      341.93     15.34 o 
  12   6   5       17.43       12.21      9.29 o 
  13   6   5       10.16       11.26      8.13 o 
  14   6   5       25.73       37.09      7.13 o 
   1   7   5     2769.96     2483.66     30.59 o 
   2   7   5      131.67      129.61      9.79 o 
   3   7   5      180.63      175.83     12.81 o 
   4   7   5      156.94      192.50      9.83 o 
   5   7   5       73.95       54.85     11.06 o 
   6   7   5     1232.46     1345.22     27.99 o 
   7   7   5      263.97      307.06     17.44 o 
   8   7   5      341.99      332.01     18.91 o 
   9   7   5      288.57      288.80     24.42 o 
  10   7   5     1334.93     1164.70     20.86 o 
  11   7   5       15.34       16.64      8.73 o 
  12   7   5       64.50       65.48      8.21 o 
  13   7   5        0.08        1.93      8.01 o 
  14   7   5        4.96        4.11      7.77 o 
   0   8   5      633.52      712.92     22.45 o 
   1   8   5      345.91      352.84     13.70 o 
   2   8   5      159.79      111.50      9.22 o 
   3   8   5      818.34      747.37     19.85 o 
   4   8   5      533.12      558.90     27.55 o 
   5   8   5     1295.26     1329.98     31.40 o 
   6   8   5     1133.18     1172.02     27.60 o 
   7   8   5        4.75       -3.04     10.60 o 
   8   8   5      127.85      112.33     14.47 o 
   9   8   5       90.41      118.26     15.77 o 
  10   8   5       90.00       97.64      8.78 o 
  11   8   5      259.83      209.46     11.52 o 
  12   8   5       16.45       15.27      9.20 o 
  13   8   5        0.04       -9.07      9.07 o 
  14   8   5       10.61       25.09     16.83 o 
   1   9   5     3193.46     3152.38     39.36 o 
   2   9   5      567.66      497.25     18.56 o 
   3   9   5      184.43      170.11     10.46 o 
   4   9   5       68.73       81.67     12.54 o 
   5   9   5      301.43      307.24     18.31 o 
   6   9   5      153.90      169.82     16.08 o 
   7   9   5      480.48      478.22     29.13 o 
   8   9   5        2.10      -17.32     19.41 o 
   9   9   5       14.15       27.74     10.23 o 
  10   9   5        4.16       -2.03      8.01 o 
  11   9   5        0.43       -7.53      7.53 o 
  12   9   5        0.10       -4.34      6.36 o 
  13   9   5      127.72      121.23      9.10 o 
   0  10   5      270.22      299.91     20.58 o 
   1  10   5       69.64       51.05     11.22 o 
   2  10   5      110.56      134.41      9.16 o 
   3  10   5      110.37       88.89     13.15 o 
   4  10   5       17.16       14.19     11.22 o 
   5  10   5       42.78        7.17     15.21 o 
   6  10   5        3.26       21.00     14.28 o 
   7  10   5      512.56      560.53     32.31 o 
   8  10   5     1081.18      960.41     31.50 o 
   9  10   5      183.91      194.52     18.14 o 
  10  10   5        9.24       -5.02      8.79 o 
  11  10   5      350.39      382.13     17.88 o 
  12  10   5       83.44       76.50      7.86 o 
  13  10   5       27.97       17.95     13.46 o 
   1  11   5        7.65       31.55     12.16 o 
   2  11   5      130.04      143.35     12.65 o 
   3  11   5     1593.37     1521.17     29.60 o 
   4  11   5     1527.72     1410.97     40.02 o 
   5  11   5     1599.86     1595.28     38.41 o 
   6  11   5       22.50       -2.24     22.44 o 
   7  11   5      565.95      560.93     19.42 o 
   8  11   5      415.88      383.26     22.02 o 
   9  11   5       63.92       69.17     14.25 o 
  10  11   5      133.17      117.39     15.07 o 
  11  11   5       91.24       66.00     17.95 o 
  12  11   5        2.14        8.83      6.59 o 
   0  12   5     4602.92     4440.66     88.45 o 
   1  12   5     2278.13     2133.09     38.41 o 
   2  12   5       96.03      110.04     13.45 o 
   3  12   5      114.44      125.88     14.22 o 
   4  12   5       83.35       85.76     12.75 o 
   5  12   5       43.53       48.56     14.83 o 
   6  12   5      556.34      560.23     19.88 o 
   7  12   5      218.14      227.33     17.71 o 
   8  12   5       61.61       82.50     13.67 o 
   9  12   5      249.30      256.60     18.14 o 
  10  12   5       11.75       12.52     10.20 o 
  11  12   5        2.48       -0.43      8.14 o 
   1  13   5      162.69      216.05     13.66 o 
   2  13   5     1615.54     1625.77     39.09 o 
   3  13   5      315.38      281.58     15.65 o 
   4  13   5       61.92       55.72      8.93 o 
   5  13   5      560.69      486.94     18.55 o 
   6  13   5      143.47      169.14     12.07 o 
   7  13   5       96.60      122.91     12.18 o 
   8  13   5      187.19      165.67     12.49 o 
   9  13   5       62.82       58.93     18.37 o 
  10  13   5       37.43       49.96     11.98 o 
  11  13   5       40.84       34.65      8.70 o 
   0  14   5      213.92      230.87     18.17 o 
   1  14   5        2.09        0.11      8.15 o 
   2  14   5        0.51       -8.07      8.07 o 
   3  14   5       19.05       25.17      8.84 o 
   4  14   5       98.62       92.41     11.04 o 
   5  14   5       47.44       28.85     10.47 o 
   6  14   5       16.66        0.94     10.03 o 
   7  14   5      496.27      518.51     17.63 o 
   8  14   5      375.61      445.60     15.08 o 
   9  14   5        0.28       -7.03      9.09 o 
  10  14   5       41.93       21.84      6.85 o 
   1  15   5       17.47        6.89      8.84 o 
   2  15   5      150.77      143.59     12.02 o 
   3  15   5      126.94      126.30     13.78 o 
   4  15   5      155.48      158.70     11.97 o 
   5  15   5      236.45      235.00     15.26 o 
   6  15   5       29.06      -11.64     11.64 o 
   7  15   5       25.54       38.04      9.88 o 
   8  15   5       17.47        5.77      7.04 o 
   9  15   5        0.93       -1.07      9.65 o 
   0  16   5      296.39      375.69     41.63 o 
   1  16   5        1.89       13.95      9.31 o 
   2  16   5       85.80       61.44     14.72 o 
   3  16   5        0.73       -3.38      8.54 o 
   4  16   5       74.39       67.38      9.58 o 
   5  16   5        0.25       -1.08     10.46 o 
   6  16   5      131.17      131.75     13.40 o 
   7  16   5       37.83       27.79      9.66 o 
   1  17   5       23.11       28.29     14.22 o 
   2  17   5       95.54      129.52     12.98 o 
   3  17   5       99.63      114.17     10.89 o 
   4  17   5       29.17       46.30     13.00 o 
   5  17   5       37.98       27.47      9.49 o 
   6  17   5       11.07        3.14      9.00 o 
   0  18   5        1.65        1.25     14.02 o 
   1  18   5      108.32      126.24     10.48 o 
   2  18   5      121.19      168.48     11.45 o 
   3  18   5       25.91       49.39     14.02 o 
   0   0   6     4816.94     4435.66    107.69 o 
   1   0   6     1418.69     1615.41     47.12 o 
   2   0   6     8972.93     9210.29    126.01 o 
   3   0   6       73.49       38.64      7.47 o 
   4   0   6      595.90      409.49     20.62 o 
   5   0   6    22588.82    21179.26    360.90 o 
   6   0   6     3327.59     2883.46     64.24 o 
   7   0   6     2164.93     2146.89     84.14 o 
   8   0   6      841.38      759.01     33.32 o 
   9   0   6     1522.79     1790.42     76.28 o 
  10   0   6      373.40      329.81     40.39 o 
  12   0   6      403.55      399.37     29.17 o 
  13   0   6       87.78       80.77     15.71 o 
   1   1   6     1260.99     1063.99     42.63 o 
   2   1   6     1926.79     1772.61     28.57 o 
   3   1   6     7195.03     7292.15    128.39 o 
   4   1   6     5857.66     5965.33     95.08 o 
   5   1   6     2248.88     2533.80     46.98 o 
   6   1   6     1153.03     1551.61     30.00 o 
   7   1   6     2560.37     2506.17     43.18 o 
   8   1   6     2257.72     2290.12     48.78 o 
   9   1   6      655.22      651.51     54.97 o 
  10   1   6      883.46      861.72     31.19 o 
  11   1   6       14.35       32.23     17.24 o 
  12   1   6       24.50       40.39     15.71 o 
  13   1   6       29.49       40.39     15.71 o 
  14   1   6      315.55      338.79     20.19 o 
   0   2   6       32.72       60.58     11.22 o 
   1   2   6    85381.05    83714.23   1112.71 o 
   2   2   6    67307.61    66808.95    889.90 o 
   3   2   6    11264.98    11744.92    202.23 o 
   4   2   6    35334.84    34921.41    440.10 o 
   5   2   6      195.25      184.88     12.82 o 
   6   2   6     8661.70     8538.17    129.52 o 
   7   2   6     6157.74     6743.63    108.37 o 
   8   2   6      739.22      851.18     51.60 o 
   9   2   6      317.48      307.94     24.99 o 
  10   2   6     2795.21     2631.07     61.04 o 
  11   2   6      249.60      280.64     21.78 o 
  12   2   6       39.05       48.90     10.26 o 
  13   2   6      168.03      191.61     20.19 o 
  14   2   6      114.73      116.67     15.71 o 
   1   3   6     1248.97      966.99     19.51 o 
   2   3   6     1523.56     1740.61     31.83 o 
   3   3   6    10592.80     9930.12    142.89 o 
   4   3   6       25.89       23.77      6.97 o 
   5   3   6     3266.83     3430.60     79.30 o 
   6   3   6      309.66      265.61     16.84 o 
   7   3   6      594.84      598.69     24.16 o 
   8   3   6      434.27      444.68     22.42 o 
   9   3   6      179.87      137.33     18.37 o 
  10   3   6      222.21      220.87     21.13 o 
  11   3   6        4.36        1.65     10.86 o 
  12   3   6       46.09       31.97     10.04 o 
  13   3   6      236.20      240.81     12.44 o 
  14   3   6      250.36      258.43     10.97 o 
  15   3   6       26.86       17.95      8.97 o 
   0   4   6    32886.74    35204.57    583.82 o 
   1   4   6      197.65      168.38      9.39 o 
   2   4   6      303.94      290.14     10.10 o 
   3   4   6     6933.12     7005.72     82.64 o 
   4   4   6        4.79        3.52      5.62 o 
   5   4   6      740.22      881.51     22.39 o 
   6   4   6     3244.25     3331.87     60.88 o 
   7   4   6       44.05       31.41     11.66 o 
   8   4   6     1918.09     1958.05     37.97 o 
   9   4   6       47.43       56.09     17.45 o 
  10   4   6      473.78      428.07     42.42 o 
  11   4   6        3.17       -4.84      7.52 o 
  12   4   6      143.41      129.86     12.63 o 
  13   4   6       97.63       96.89     11.78 o 
  14   4   6        1.52        5.52      6.83 o 
  15   4   6        0.00        4.49      8.97 o 
   1   5   6     7785.15     7193.92     67.35 o 
   2   5   6      245.99      284.45      9.80 o 
   3   5   6     3377.59     3633.00     42.22 o 
   4   5   6      111.56      116.69      7.26 o 
   5   5   6      686.84      744.34     22.94 o 
   6   5   6     2595.90     2535.54     47.28 o 
   7   5   6      374.20      375.56     17.81 o 
   8   5   6       23.84       32.89     10.86 o 
   9   5   6        7.69       32.41     14.68 o 
  10   5   6      361.09      361.15     18.51 o 
  11   5   6       56.14       52.01      8.94 o 
  12   5   6        0.28       -8.60      8.60 o 
  13   5   6       63.18       74.22     10.69 o 
  14   5   6       18.67       10.44      6.73 o 
   0   6   6      928.20      791.70     18.91 o 
   1   6   6     1757.08     1860.43     25.16 o 
   2   6   6     1321.98     1303.03     24.96 o 
   3   6   6       15.38       10.82      5.40 o 
   4   6   6     8029.90     8599.52     75.19 o 
   5   6   6      276.18      309.61     13.34 o 
   6   6   6      919.37      989.82     27.03 o 
   7   6   6      125.97      121.99     12.73 o 
   8   6   6       18.55       12.93     10.18 o 
   9   6   6       39.71       34.96     15.44 o 
  10   6   6      951.20      965.65     26.46 o 
  11   6   6       64.71       66.79      8.94 o 
  12   6   6        1.87       10.75      8.70 o 
  13   6   6       31.38       30.88      8.31 o 
  14   6   6       19.01       23.38      6.96 o 
   1   7   6      461.03      487.42     12.25 o 
   2   7   6     4454.98     4291.83     50.40 o 
   3   7   6     1029.80     1055.20     22.41 o 
   4   7   6      499.93      485.00     12.85 o 
   5   7   6       20.99       36.77      9.00 o 
   6   7   6     6078.09     5872.20     79.62 o 
   7   7   6       42.40       47.06     10.84 o 
   8   7   6      645.02      604.37     23.67 o 
   9   7   6       16.81       -2.43     11.53 o 
  10   7   6      949.47      935.45     24.47 o 
  11   7   6       28.02       22.27      8.73 o 
  12   7   6       21.20       23.33      7.75 o 
  13   7   6       15.69       29.40      8.31 o 
  14   7   6       92.31       78.68      7.62 o 
   0   8   6     2591.57     3109.19     57.00 o 
   1   8   6      141.76      130.04      8.20 o 
   2   8   6     6842.33     6578.36     82.39 o 
   3   8   6     3452.64     3767.29     53.32 o 
   4   8   6      258.56      254.68     20.40 o 
   5   8   6       40.04       33.81      9.99 o 
   6   8   6      592.96      560.17     27.91 o 
   7   8   6      142.09      144.73     12.12 o 
   8   8   6      259.68      284.27     18.55 o 
   9   8   6      133.85      116.67     13.41 o 
  10   8   6      382.18      402.75     12.71 o 
  11   8   6      139.39      145.65     17.71 o 
  12   8   6      408.77      419.95     13.02 o 
  13   8   6       27.66       28.43      7.96 o 
  14   8   6       14.44        4.49     11.22 o 
   1   9   6       93.35       83.78      8.12 o 
   2   9   6     2856.10     2837.87     40.99 o 
   3   9   6        6.48        2.05      6.77 o 
   4   9   6      495.87      487.63     21.46 o 
   5   9   6       76.71       81.87     12.96 o 
   6   9   6      527.54      481.75     22.70 o 
   7   9   6     1058.21     1031.66     33.73 o 
   8   9   6      740.81      638.24     58.33 o 
   9   9   6        4.67        1.44      8.24 o 
  10   9   6     1013.02     1046.81     19.85 o 
  11   9   6      113.05      124.34      9.89 o 
  12   9   6       17.35        2.83      6.45 o 
  13   9   6        6.78       14.19      7.41 o 
   0  10   6      732.29      734.19     46.13 o 
   1  10   6      318.37      349.96     12.79 o 
   2  10   6     2687.33     2619.86     32.92 o 
   3  10   6      245.78      226.05     13.10 o 
   4  10   6      715.33      651.59     25.06 o 
   5  10   6      474.97      451.72     20.00 o 
   6  10   6       58.89       40.17     13.73 o 
   7  10   6      464.57      401.61     44.87 o 
   8  10   6       13.39       38.67     13.67 o 
   9  10   6       34.07       42.77     13.77 o 
  10  10   6        2.87        3.60      9.14 o 
  11  10   6      212.11      247.25     14.09 o 
  12  10   6       10.07       11.53      5.75 o 
   1  11   6      557.30      550.90     20.95 o 
   2  11   6       25.33       51.43      9.32 o 
   3  11   6       19.75       25.87      9.93 o 
   4  11   6        1.73        2.33     10.53 o 
   5  11   6      165.70      139.34     16.73 o 
   6  11   6      677.36      639.04     37.98 o 
   7  11   6      199.42      187.40     14.52 o 
   8  11   6       57.67       69.87     14.25 o 
   9  11   6       11.82       -2.71     11.70 o 
  10  11   6      466.29      435.25     21.56 o 
  11  11   6       21.64       38.14      9.79 o 
  12  11   6      100.00       98.43      8.40 o 
   0  12   6     4188.66     4191.04     85.98 o 
   1  12   6      314.69      357.19     16.80 o 
   2  12   6       85.40       88.65     12.85 o 
   3  12   6      424.53      386.16     19.79 o 
   4  12   6       87.96       88.08     14.39 o 
   5  12   6      312.03      326.06     28.29 o 
   6  12   6        2.69        4.84      8.29 o 
   7  12   6       87.78      103.91     11.04 o 
   8  12   6      270.07      242.23     21.67 o 
   9  12   6      515.61      537.41     25.13 o 
  10  12   6       91.22       81.44     12.48 o 
  11  12   6        0.44       11.34      8.14 o 
   1  13   6       94.80       84.85     13.38 o 
   2  13   6      100.59      109.17     14.02 o 
   3  13   6       78.72       88.55     11.77 o 
   4  13   6        5.87        4.68      8.19 o 
   5  13   6      207.78      199.60     12.22 o 
   6  13   6       28.62       22.41     12.82 o 
   7  13   6        5.30       19.21      9.91 o 
   8  13   6       59.23       50.41     14.72 o 
   9  13   6        8.11        8.84     20.08 o 
  10  13   6      215.06      203.99     21.11 o 
  11  13   6       34.40       40.39      7.89 o 
   0  14   6     1344.06     1261.18     30.25 o 
   1  14   6        6.20       11.50      8.32 o 
   2  14   6      625.22      578.62     22.32 o 
   3  14   6        0.66       13.32      8.48 o 
   4  14   6      228.69      222.30     13.28 o 
   5  14   6       45.97       34.19      9.99 o 
   6  14   6      225.14      209.31     13.81 o 
   7  14   6      189.13      182.17     14.72 o 
   8  14   6       71.68       86.03      9.91 o 
   9  14   6        9.71        4.21      8.94 o 
  10  14   6       39.80       34.92     11.34 o 
   1  15   6        6.96       -7.78      7.78 o 
   2  15   6      337.73      377.84     15.94 o 
   3  15   6       20.53       31.92      9.04 o 
   4  15   6       93.04      104.70     10.33 o 
   5  15   6       84.76       79.15     10.93 o 
   6  15   6      121.47      112.58     14.12 o 
   7  15   6        1.24        3.58     10.20 o 
   8  15   6       47.84       57.91      6.87 o 
   9  15   6       14.22       19.60      9.65 o 
   0  16   6       97.95      153.46     14.14 o 
   1  16   6      376.71      410.07     16.93 o 
   2  16   6      310.86      318.34     16.19 o 
   3  16   6       87.10      100.36     10.07 o 
   4  16   6       21.50       13.29      8.58 o 
   5  16   6       15.83       29.92     14.49 o 
   6  16   6      501.81      522.26     19.12 o 
   7  16   6       27.74       37.38      9.75 o 
   1  17   6       29.86       42.16     11.16 o 
   2  17   6      277.01      368.04     17.01 o 
   3  17   6        0.16       -5.15      9.95 o 
   4  17   6        3.43        4.22      9.04 o 
   5  17   6       26.89       48.72      9.58 o 
   6  17   6       10.73       17.81      8.79 o 
   0  18   6        8.96       -2.24     17.95 o 
   1  18   6       41.55       44.36     10.00 o 
   2  18   6      283.83      315.21     19.83 o 
   3  18   6       35.84       50.54     21.31 o 
   1   1   7    13301.00    14418.92    240.35 o 
   2   1   7    30761.92    27775.31    609.15 o 
   3   1   7    12351.93    12083.70    206.17 o 
   4   1   7     1355.38     1334.90     33.86 o 
   5   1   7     3299.46     3038.58     54.32 o 
   6   1   7      285.35      251.10     12.22 o 
   7   1   7     1108.39     1048.60     25.80 o 
   8   1   7      275.07      289.19     31.67 o 
   9   1   7      741.93      805.66     30.94 o 
  10   1   7      504.47      494.34     28.82 o 
  11   1   7     1057.61     1029.56     98.72 o 
  12   1   7      624.85      627.30     45.99 o 
  13   1   7      120.60      126.27     11.82 o 
  14   1   7        4.44       15.71     11.22 o 
   0   2   7      823.11      993.58     25.85 o 
   1   2   7      819.72      738.79     16.16 o 
   2   2   7     4053.41     4113.60     61.19 o 
   3   2   7     9744.19     9300.68    132.96 o 
   4   2   7      614.38      700.73     21.13 o 
   5   2   7       82.26      119.19     12.05 o 
   6   2   7       42.86       29.86      8.65 o 
   7   2   7      239.37      272.70     17.67 o 
   8   2   7     2825.48     2707.71     69.00 o 
   9   2   7      175.46      200.49     18.15 o 
  10   2   7       61.65       74.13     15.83 o 
  11   2   7      117.15      138.34     13.95 o 
  12   2   7      100.37       85.32     12.51 o 
  13   2   7       64.25       79.35     12.87 o 
  14   2   7       13.75       11.22     11.22 o 
   1   3   7     1905.64     2412.50     36.02 o 
   2   3   7     1930.79     1725.31     31.83 o 
   3   3   7     2585.81     2714.28     41.46 o 
   4   3   7     9057.89     8598.13    128.23 o 
   5   3   7     3405.18     3655.06     49.34 o 
   6   3   7      481.62      556.58     32.30 o 
   7   3   7     7397.78     7719.75    122.18 o 
   8   3   7      106.19       76.81     12.86 o 
   9   3   7       63.99       93.39     18.46 o 
  10   3   7      104.77       83.34     16.52 o 
  11   3   7      248.52      233.54     11.53 o 
  12   3   7      133.41      120.51     10.80 o 
  13   3   7        0.39       16.17      8.42 o 
  14   3   7       67.44       88.75      8.04 o 
  15   3   7       94.71       89.75     11.22 o 
   0   4   7    17345.69    18177.56    308.54 o 
   1   4   7     9720.31     9452.77     98.48 o 
   2   4   7    10173.70    10778.05    111.92 o 
   3   4   7       71.07       68.28      7.99 o 
   4   4   7      165.27      169.55     12.02 o 
   5   4   7     1794.06     1667.93     32.24 o 
   6   4   7        4.57       10.05      9.44 o 
   7   4   7     1069.49     1128.33     29.07 o 
   8   4   7      961.59      838.38     24.98 o 
   9   4   7       21.06       21.94     12.75 o 
  10   4   7      825.73      866.45     76.78 o 
  11   4   7     2013.85     1917.35     31.09 o 
  12   4   7       28.18       26.77      8.91 o 
  13   4   7        0.47        6.06      7.92 o 
  14   4   7       56.32       49.55      9.39 o 
  15   4   7       28.52       31.41      8.97 o 
   1   5   7     8157.69     7512.24     70.12 o 
   2   5   7      467.48      578.44     13.78 o 
   3   5   7       24.90       45.97      5.47 o 
   4   5   7     9974.18    10278.42     92.29 o 
   5   5   7     1095.73     1154.16     18.34 o 
   6   5   7    11289.68    11808.74    138.42 o 
   7   5   7      579.71      430.98     17.50 o 
   8   5   7      764.00      859.84     23.69 o 
   9   5   7      211.88      211.54     29.15 o 
  10   5   7       27.74       26.11     11.04 o 
  11   5   7      242.93      241.65     10.16 o 
  12   5   7      137.22      145.61      9.95 o 
  13   5   7       10.86       16.91      8.31 o 
  14   5   7      215.67      240.32     13.85 o 
   0   6   7    29942.45    29810.41    318.41 o 
   1   6   7     1214.07     1608.23     24.69 o 
   2   6   7      873.90      913.08     16.18 o 
   3   6   7      314.79      165.93      8.75 o 
   4   6   7        3.94        1.81      4.69 o 
   5   6   7        3.03       11.75      7.57 o 
   6   6   7      197.90      247.71     14.92 o 
   7   6   7      496.11      560.39     20.08 o 
   8   6   7      660.19      594.30     21.65 o 
   9   6   7      316.92      335.62     22.45 o 
  10   6   7     1037.43     1001.10     30.69 o 
  11   6   7      625.84      647.84     17.43 o 
  12   6   7        3.32       -0.11      7.64 o 
  13   6   7        0.32       -2.37      6.38 o 
  14   6   7        0.28       -6.45      6.45 o 
   1   7   7    17145.08    17180.92    147.83 o 
   2   7   7      172.13      223.24     14.72 o 
   3   7   7       97.83      127.30      9.68 o 
   4   7   7      385.60      505.07     14.23 o 
   5   7   7      467.61      569.35     18.77 o 
   6   7   7      305.32      292.07     15.63 o 
   7   7   7     1170.51     1083.07     26.46 o 
   8   7   7      318.00      316.38     17.54 o 
   9   7   7     1397.27     1520.75     28.41 o 
  10   7   7     1055.93     1013.45     20.42 o 
  11   7   7       28.33       25.79      7.85 o 
  12   7   7      247.43      268.81     15.75 o 
  13   7   7        0.12        5.50      6.49 o 
  14   7   7       14.48       -0.92      9.30 o 
   0   8   7     6016.88     6357.15    150.32 o 
   1   8   7      578.80      643.85     15.54 o 
   2   8   7        9.34       -4.35      6.50 o 
   3   8   7      694.49      623.94     18.98 o 
   4   8   7     1211.84     1284.57     25.06 o 
   5   8   7      593.91      568.90     20.68 o 
   6   8   7      533.62      594.34     22.74 o 
   7   8   7        3.78        3.22     10.18 o 
   8   8   7      120.25       99.92     16.90 o 
   9   8   7      487.10      456.80     14.44 o 
  10   8   7       15.43       29.99      7.73 o 
  11   8   7       12.13       -0.72      7.12 o 
  12   8   7      117.90      111.76      8.29 o 
  13   8   7       17.39       24.98      5.96 o 
   1   9   7        0.10        7.23      6.37 o 
   2   9   7     3734.78     3963.39     48.76 o 
   3   9   7      538.57      555.52     21.51 o 
   4   9   7     1042.10      989.58     22.98 o 
   5   9   7     1053.93     1125.25     30.65 o 
   6   9   7      193.38      180.44     16.47 o 
   7   9   7       19.89       10.76     13.93 o 
   8   9   7      486.40      379.99     25.32 o 
   9   9   7      512.13      492.25     16.18 o 
  10   9   7      119.21      109.54      9.57 o 
  11   9   7       29.79       19.23      7.14 o 
  12   9   7      249.35      240.87     11.83 o 
  13   9   7       55.09       57.11      8.13 o 
   0  10   7     1703.24     1861.09     53.68 o 
   1  10   7      258.20      294.55     12.77 o 
   2  10   7     1586.47     1508.40     25.47 o 
   3  10   7       51.99       48.22      9.00 o 
   4  10   7       14.50       18.35     12.28 o 
   5  10   7        2.27        4.46     10.23 o 
   6  10   7        0.32       -2.91     11.79 o 
   7  10   7      944.19      936.55     77.41 o 
   8  10   7      138.45      157.36     16.74 o 
   9  10   7       18.58       18.54     13.11 o 
  10  10   7       27.82       25.50      9.66 o 
  11  10   7      162.58      182.10     10.13 o 
  12  10   7      119.75      122.37      9.36 o 
   1  11   7     1521.00     1465.77     34.52 o 
   2  11   7     1465.55     1379.67     23.90 o 
   3  11   7      107.36       92.69     11.51 o 
   4  11   7      273.28      297.68     17.91 o 
   5  11   7      126.81      115.81     16.23 o 
   6  11   7       90.04       90.59     17.13 o 
   7  11   7      173.09      163.92     13.86 o 
   8  11   7       41.23       28.82     12.82 o 
   9  11   7        7.06       -0.24     13.28 o 
  10  11   7       88.59      105.45     16.39 o 
  11  11   7        2.09        9.55     14.90 o 
  12  11   7      281.54      278.99     12.95 o 
   0  12   7      505.88      531.38     30.98 o 
   1  12   7      381.75      372.92     18.38 o 
   2  12   7       81.03       97.51     13.01 o 
   3  12   7     5344.76     5319.06     77.85 o 
   4  12   7      377.69      418.90     27.06 o 
   5  12   7      645.88      640.32     21.22 o 
   6  12   7      474.39      455.88     17.50 o 
   7  12   7        4.08        5.93      9.08 o 
   8  12   7      494.91      456.77     21.04 o 
   9  12   7        4.73       23.62     11.69 o 
  10  12   7       37.59       51.74     11.66 o 
  11  12   7       38.37       42.30      7.73 o 
   1  13   7      820.39      815.54     26.76 o 
   2  13   7     1136.69     1245.02     29.69 o 
   3  13   7        6.06       11.69      8.23 o 
   4  13   7     1449.62     1371.13     23.35 o 
   5  13   7        0.03       -7.98      7.98 o 
   6  13   7      638.46      608.55     16.38 o 
   7  13   7      323.20      305.84     14.95 o 
   8  13   7        1.76       -8.30     10.50 o 
   9  13   7       80.70      105.59     12.51 o 
  10  13   7       14.60       20.42      9.07 o 
  11  13   7       66.62       77.41      8.88 o 
   0  14   7      229.45      253.96     16.50 o 
   1  14   7      364.24      368.50     14.31 o 
   2  14   7       19.12       36.52      9.92 o 
   3  14   7       63.16       63.19      9.50 o 
   4  14   7        0.03       13.90      9.21 o 
   5  14   7      119.77      116.96     11.53 o 
   6  14   7       22.07       19.85      9.38 o 
   7  14   7       68.19      104.33     13.71 o 
   8  14   7        2.67       -9.32      9.32 o 
   9  14   7        1.63       -7.86      7.86 o 
  10  14   7       23.25       19.61      7.56 o 
   1  15   7       12.40       18.18      8.32 o 
   2  15   7       53.39       31.01      9.80 o 
   3  15   7      118.31      135.95     11.17 o 
   4  15   7       20.23        6.28      8.51 o 
   5  15   7        6.29        2.97      8.90 o 
   6  15   7       25.03       15.35     11.60 o 
   7  15   7      417.66      447.24     18.78 o 
   8  15   7        0.69       -5.97      5.97 o 
   9  15   7       44.60       62.47     13.83 o 
   0  16   7       72.97       98.42     13.36 o 
   1  16   7        0.28       -6.37      7.23 o 
   2  16   7       71.03       97.54     14.56 o 
   3  16   7      343.53      369.82     21.74 o 
   4  16   7        0.27       -7.98      7.98 o 
   5  16   7      139.04      157.99     12.56 o 
   6  16   7        6.90       16.56      9.94 o 
   7  16   7        3.43       14.93      9.04 o 
   1  17   7       83.91       85.67     11.63 o 
   2  17   7       44.52       44.99     10.58 o 
   3  17   7      157.72      136.54     12.10 o 
   4  17   7        0.16       -0.79      7.58 o 
   5  17   7       41.79       62.06      9.90 o 
   0  18   7        0.81      -17.95     17.95 o 
   1  18   7      151.70      152.61     20.11 o 
   2  18   7       59.58       57.52     16.83 o 
   3  18   7        1.53       20.19     15.71 o 
   2   0   8       30.06       15.71     11.22 o 
   3   0   8      264.42      442.00     26.92 o 
   4   0   8      627.32      834.51     27.73 o 
   5   0   8      256.67      240.28     18.19 o 
   6   0   8       29.65       -2.29      7.73 o 
   7   0   8     3056.83     3768.25     59.37 o 
   8   0   8     5816.45     6445.47    108.31 o 
   9   0   8    13285.56    13464.02    352.25 o 
  10   0   8      334.94      314.11     40.39 o 
  11   0   8      357.35      336.54     58.33 o 
  12   0   8      121.68       60.58     17.95 o 
  13   0   8        4.38       -2.24     13.46 o 
  14   0   8        4.60      -11.22     11.22 o 
   1   1   8      524.74      603.35     18.19 o 
   2   1   8     6537.55     6491.74    112.51 o 
   3   1   8     6611.39     6412.28    118.19 o 
   4   1   8     1406.77     1560.06     33.23 o 
   5   1   8     5003.70     5067.90     82.44 o 
   6   1   8     1374.50     1444.56     24.09 o 
   7   1   8      140.33      130.93     11.22 o 
   8   1   8     1432.64     1642.76     36.26 o 
   9   1   8       19.14      -12.82     12.82 o 
  10   1   8     1376.77     1217.59     36.56 o 
  11   1   8        6.31       14.17     14.57 o 
  12   1   8       53.54       53.22     10.71 o 
  13   1   8      444.81      467.16     25.80 o 
  14   1   8       23.54       26.13     10.10 o 
   0   2   8    49706.37    44779.66    844.73 o 
   1   2   8     8436.21     7745.93     96.34 o 
   2   2   8    22325.83    21229.43    354.56 o 
   3   2   8      139.41      135.19     11.17 o 
   4   2   8     8101.04     8808.51    130.82 o 
   5   2   8     1473.68     1519.37     34.48 o 
   6   2   8     8394.40     8432.08    100.30 o 
   7   2   8      141.37      136.50     12.80 o 
   8   2   8       38.46       57.64     11.42 o 
   9   2   8     2301.53     2129.55     50.20 o 
  10   2   8      126.60      110.85     16.72 o 
  11   2   8      439.14      423.75     16.65 o 
  12   2   8        0.71        7.01      9.05 o 
  13   2   8      140.25      134.07     14.15 o 
  14   2   8       82.28       89.75     13.46 o 
  15   2   8        0.66       13.46      8.97 o 
   1   3   8     4864.57     4420.17     59.48 o 
   2   3   8        1.97       24.12      8.14 o 
   3   3   8    12219.64    11380.83    126.66 o 
   4   3   8     2853.81     2853.29     76.29 o 
   5   3   8       50.52       50.76      6.69 o 
   6   3   8     2961.92     2850.37     49.71 o 
   7   3   8      528.32      589.52     27.20 o 
   8   3   8      111.34      101.64     12.86 o 
   9   3   8     1737.79     1764.32     50.84 o 
  10   3   8     1078.18     1060.33     35.21 o 
  11   3   8       20.49       28.31      7.24 o 
  12   3   8        6.71        4.94      7.44 o 
  13   3   8      311.21      316.79     11.54 o 
  14   3   8       22.98       21.26      7.77 o 
  15   3   8        0.75        2.24      8.97 o 
   0   4   8     2425.15     2183.19     47.10 o 
   1   4   8     6445.19     6722.94     72.95 o 
   2   4   8     2127.01     2050.32     29.14 o 
   3   4   8        2.09        7.75      6.73 o 
   4   4   8        3.52       -6.48      6.48 o 
   5   4   8     4676.78     4465.70     50.62 o 
   6   4   8       16.25        5.54      8.27 o 
   7   4   8      520.76      539.30     20.27 o 
   8   4   8     1670.19     1734.10     33.09 o 
   9   4   8       20.35        5.76     12.77 o 
  10   4   8      948.04      871.65     32.42 o 
  11   4   8       15.43       12.90      6.93 o 
  12   4   8      140.71      127.93      9.36 o 
  13   4   8      205.40      204.35     12.77 o 
  14   4   8        9.22       14.47      6.96 o 
   1   5   8      498.89      536.21     14.52 o 
   2   5   8     3583.39     3867.80     44.24 o 
   3   5   8     4250.31     4440.01     45.32 o 
   4   5   8      272.18      322.00     10.79 o 
   5   5   8     1772.94     1951.56     26.39 o 
   6   5   8      277.54      277.53     15.25 o 
   7   5   8      823.40      860.67     22.48 o 
   8   5   8       27.85       32.82     10.50 o 
   9   5   8      159.99      180.36     20.28 o 
  10   5   8      162.59      178.82     22.82 o 
  11   5   8      191.28      203.33      9.77 o 
  12   5   8        0.60       -2.41      7.44 o 
  13   5   8      295.58      364.75     15.38 o 
  14   5   8        5.40        5.05      6.59 o 
   0   6   8     7332.55     7524.16    101.02 o 
   1   6   8      813.38      736.47     14.98 o 
   2   6   8     1111.95     1061.32     16.09 o 
   3   6   8     1259.57     1334.36     21.67 o 
   4   6   8      692.95      571.48     12.91 o 
   5   6   8      106.03      117.81      7.74 o 
   6   6   8       51.69       37.77      9.30 o 
   7   6   8      532.67      457.16     19.15 o 
   8   6   8      251.37      298.38     17.73 o 
   9   6   8     1450.44     1474.14     39.13 o 
  10   6   8      256.96      274.60     11.69 o 
  11   6   8      113.89      136.31      9.95 o 
  12   6   8       35.49       49.08      8.31 o 
  13   6   8        1.52        2.32      6.58 o 
  14   6   8       21.02       26.22      6.96 o 
   1   7   8       61.96       71.65      6.45 o 
   2   7   8      120.40      134.30      8.52 o 
   3   7   8      684.51      611.22     18.32 o 
   4   7   8     2522.99     2688.64     33.37 o 
   5   7   8     4632.29     4685.91     57.21 o 
   6   7   8      782.92      771.47     22.28 o 
   7   7   8      165.52      174.83     14.21 o 
   8   7   8      357.12      316.39     21.24 o 
   9   7   8      271.20      258.47     15.61 o 
  10   7   8        0.07       -7.38      7.38 o 
  11   7   8      101.33      109.64      9.00 o 
  12   7   8      170.76      178.05     10.13 o 
  13   7   8      381.21      427.73     12.59 o 
  14   7   8        0.67        3.37     14.58 o 
   0   8   8      238.40      300.26     22.76 o 
   1   8   8     8989.53     8448.52     84.91 o 
   2   8   8     2620.94     2871.13     38.50 o 
   3   8   8      501.45      615.92     27.26 o 
   4   8   8       87.31      132.24     10.49 o 
   5   8   8      100.99      109.60     15.00 o 
   6   8   8      444.51      437.10     19.25 o 
   7   8   8     2384.67     2296.31     40.41 o 
   8   8   8      298.20      319.84     18.73 o 
   9   8   8     2249.15     2087.22     25.95 o 
  10   8   8       72.62       79.35      8.85 o 
  11   8   8      111.23      109.17      9.05 o 
  12   8   8       11.20       14.41      7.06 o 
  13   8   8        2.17        9.01      6.49 o 
   1   9   8     3303.03     3193.07     37.98 o 
   2   9   8        0.31       12.81      7.74 o 
   3   9   8     4179.65     4130.23     64.00 o 
   4   9   8       45.89       78.32     11.20 o 
   5   9   8     3948.51     3699.99     60.77 o 
   6   9   8       62.24       56.66     16.19 o 
   7   9   8        4.27      -11.87     12.91 o 
   8   9   8       54.77       57.45     15.10 o 
   9   9   8       39.96       53.03      9.40 o 
  10   9   8       78.47       69.31      9.93 o 
  11   9   8       45.75       64.23      7.70 o 
  12   9   8        5.67       12.47      6.58 o 
  13   9   8      347.46      389.22     11.74 o 
   0  10   8     1104.30     1101.01     51.68 o 
   1  10   8     1727.74     1582.86     29.66 o 
   2  10   8       12.38        1.44      7.02 o 
   3  10   8      305.39      304.84     14.33 o 
   4  10   8     1487.47     1429.54     31.43 o 
   5  10   8       46.15       56.88     12.37 o 
   6  10   8     1051.07     1017.80     31.98 o 
   7  10   8       15.81       -0.68     17.78 o 
   8  10   8       38.01       10.89     13.28 o 
   9  10   8      461.89      428.36     22.86 o 
  10  10   8       18.67       15.75      9.32 o 
  11  10   8       69.03       83.66      8.38 o 
  12  10   8       12.58       10.55      6.11 o 
   1  11   8     3166.81     2973.85     51.80 o 
   2  11   8      646.89      670.64     17.53 o 
   3  11   8      363.17      344.74     15.93 o 
   4  11   8      632.71      570.34     23.26 o 
   5  11   8      152.31      148.50     17.01 o 
   6  11   8       99.34      134.56     18.97 o 
   7  11   8      214.55      208.76     16.14 o 
   8  11   8      384.23      344.47     20.64 o 
   9  11   8      491.79      440.34     29.75 o 
  10  11   8        3.17       -2.51     11.17 o 
  11  11   8       51.43       43.22     10.69 o 
  12  11   8       29.20       36.09      8.42 o 
   0  12   8      593.38      506.73     33.77 o 
   1  12   8      212.97      236.49     15.80 o 
   2  12   8       17.49       10.62     10.77 o 
   3  12   8     1040.28     1083.18     34.11 o 
   4  12   8      204.52      171.50     14.95 o 
   5  12   8      306.02      308.68     14.50 o 
   6  12   8        8.54       -7.96      7.96 o 
   7  12   8       40.81       31.07      9.74 o 
   8  12   8       58.37       50.05     12.96 o 
   9  12   8       78.01       79.88     13.04 o 
  10  12   8       25.28       34.67     12.63 o 
  11  12   8      198.17      196.32     10.69 o 
   1  13   8      378.93      431.70     23.87 o 
   2  13   8        2.58        3.18      9.33 o 
   3  13   8       30.49       25.55      8.39 o 
   4  13   8      133.49      120.86     10.76 o 
   5  13   8        5.73        7.68      8.46 o 
   6  13   8       42.04       32.45     11.46 o 
   7  13   8       27.69       34.07      9.38 o 
   8  13   8       31.74       45.13     12.16 o 
   9  13   8        0.41       -1.25      8.08 o 
  10  13   8       81.03       92.90     20.67 o 
   0  14   8      152.21      195.88     15.29 o 
   1  14   8      313.90      312.25     12.63 o 
   2  14   8        0.25       10.26      8.51 o 
   3  14   8       34.69       29.30      9.03 o 
   4  14   8       33.40       33.04      9.73 o 
   5  14   8       20.72       34.66      9.71 o 
   6  14   8       97.05      109.01     10.87 o 
   7  14   8      152.12      191.35     12.29 o 
   8  14   8      148.14      129.79     11.41 o 
   9  14   8        0.37       -6.27      7.00 o 
  10  14   8       87.79      109.94     17.95 o 
   1  15   8        0.62        3.76      7.90 o 
   2  15   8       61.53       42.38      9.59 o 
   3  15   8      445.61      461.95     16.64 o 
   4  15   8      274.35      242.70     12.14 o 
   5  15   8      202.49      194.42     14.26 o 
   6  15   8       35.15       15.92      8.74 o 
   7  15   8        1.16        3.00      8.17 o 
   8  15   8       55.80       61.59      9.32 o 
   0  16   8        3.76      -11.14     12.63 o 
   1  16   8      327.14      381.21     14.48 o 
   2  16   8       24.07       23.04     10.06 o 
   3  16   8       10.75        4.82      9.43 o 
   4  16   8      182.30      179.59     11.05 o 
   5  16   8       11.54       -3.40      9.12 o 
   6  16   8        8.87       16.19     12.07 o 
   7  16   8      104.46      112.25     19.43 o 
   1  17   8       24.53       28.43     10.92 o 
   2  17   8        4.93        1.93      9.57 o 
   3  17   8      474.01      476.34     17.79 o 
   4  17   8        0.88        3.83      8.90 o 
   5  17   8      447.11      528.33     19.85 o 
   0  18   8       13.68        5.61     12.69 o 
   1  18   8       99.08       98.72     22.44 o 
   2  18   8       44.01       33.65     20.19 o 
   3  18   8        0.26       -3.28     10.10 o 
   1   1   9    16206.49    15550.85    164.95 o 
   2   1   9     5374.16     5085.26    169.39 o 
   3   1   9     1684.01     1705.24     34.10 o 
   4   1   9     8592.92     8247.17    123.05 o 
   5   1   9      152.45      177.30     14.25 o 
   6   1   9      642.16      639.20     16.75 o 
   7   1   9      978.47     1027.17     22.35 o 
   8   1   9       10.22        7.92      9.34 o 
   9   1   9      665.97      708.70     45.94 o 
  10   1   9       35.11       10.28     14.05 o 
  11   1   9      234.26      275.04     24.55 o 
  12   1   9       31.24       38.07     10.09 o 
  13   1   9       21.98       10.10      9.52 o 
  14   1   9       12.79       18.56      8.62 o 
   0   2   9    66463.37    63763.15    997.71 o 
   1   2   9     1287.54     1254.02     21.03 o 
   2   2   9        9.19       -3.46      6.40 o 
   3   2   9     1180.17     1266.98     28.91 o 
   4   2   9      438.66      384.11     17.67 o 
   5   2   9     6389.06     6681.09     70.84 o 
   6   2   9     1051.32     1282.68     23.28 o 
   7   2   9      285.49      247.48     15.85 o 
   8   2   9     2067.56     2076.71     50.62 o 
   9   2   9       19.28       14.86     12.28 o 
  10   2   9      741.45      676.23     29.47 o 
  11   2   9      408.86      374.10     12.80 o 
  12   2   9       75.88       86.09      8.61 o 
  13   2   9       32.46       39.87      7.65 o 
  14   2   9        1.42        4.49      7.93 o 
  15   2   9        3.93        6.73      8.97 o 
   1   3   9     6915.69     7420.53     78.16 o 
   2   3   9     1635.91     1731.74     26.98 o 
   3   3   9     3440.49     3748.90     54.95 o 
   4   3   9    18419.06    18582.58    218.12 o 
   5   3   9     2121.90     2264.97     30.60 o 
   6   3   9        4.43       11.58      7.72 o 
   7   3   9     1273.62     1239.91     30.50 o 
   8   3   9      151.94      175.76     14.77 o 
   9   3   9      346.60      375.40     22.97 o 
  10   3   9      295.74      276.45     21.61 o 
  11   3   9      255.67      244.14      9.94 o 
  12   3   9      846.55      791.84     21.11 o 
  13   3   9       83.91       70.25      9.27 o 
  14   3   9       87.06      118.14      9.30 o 
  15   3   9        7.21       11.22      8.97 o 
   0   4   9       92.38      253.39     12.67 o 
   1   4   9     1485.43     1451.33     22.90 o 
   2   4   9      918.40     1117.58     26.42 o 
   3   4   9     9502.96     9587.54    124.18 o 
   4   4   9      539.60      506.30     15.05 o 
   5   4   9     3397.00     3249.94     39.75 o 
   6   4   9      610.19      667.91     19.98 o 
   7   4   9     1450.22     1522.08     32.43 o 
   8   4   9     2284.08     2256.85     39.00 o 
   9   4   9      122.75      121.31     14.95 o 
  10   4   9      186.63      250.15     15.56 o 
  11   4   9      219.65      213.36      9.91 o 
  12   4   9      191.79      154.40      9.65 o 
  13   4   9       12.86       22.36      7.07 o 
  14   4   9       75.31       92.47      8.45 o 
   1   5   9    18707.79    19495.24    179.74 o 
   2   5   9     1560.50     1989.24     27.84 o 
   3   5   9      536.53      626.57     14.76 o 
   4   5   9     3502.67     3014.46     35.80 o 
   5   5   9      104.78      129.69      7.83 o 
   6   5   9       24.68       24.73      9.02 o 
   7   5   9      962.64      940.36     32.44 o 
   8   5   9      176.98      207.07     14.77 o 
   9   5   9      318.83      303.30     22.47 o 
  10   5   9        2.92        1.82     10.19 o 
  11   5   9       52.20       43.66      7.53 o 
  12   5   9      530.54      568.20     19.69 o 
  13   5   9        0.27        6.72      6.96 o 
  14   5   9      130.05      124.82     12.63 o 
   0   6   9    38942.33    39152.30    662.34 o 
   1   6   9       99.16      109.71      9.33 o 
   2   6   9      751.48      757.78     14.61 o 
   3   6   9     5314.17     6131.39     60.61 o 
   4   6   9      541.58      662.23     18.38 o 
   5   6   9      350.28      503.60     13.03 o 
   6   6   9        9.73        1.97      8.99 o 
   7   6   9     1529.49     1522.65     31.05 o 
   8   6   9     1020.05     1007.42     35.12 o 
   9   6   9       37.61       49.06     12.16 o 
  10   6   9       30.27       27.17      7.18 o 
  11   6   9      755.35      714.59     18.19 o 
  12   6   9       11.92       12.95      7.64 o 
  13   6   9        6.83       10.46      6.58 o 
  14   6   9       32.99       50.53     10.38 o 
   1   7   9      636.74      732.30     22.85 o 
   2   7   9      640.12      648.75     16.22 o 
   3   7   9       47.01       70.66      8.41 o 
   4   7   9     1964.52     2095.97     28.48 o 
   5   7   9       61.78       51.12      7.26 o 
   6   7   9      128.88      171.92     12.35 o 
   7   7   9      398.93      408.46     23.77 o 
   8   7   9     1154.93     1177.64     34.11 o 
   9   7   9      276.83      238.86     15.23 o 
  10   7   9      201.40      179.47     10.14 o 
  11   7   9       12.69        2.95      7.15 o 
  12   7   9       73.94       91.52      8.81 o 
  13   7   9      122.59      134.32      8.48 o 
  14   7   9       35.01       24.48      8.62 o 
   0   8   9       65.16       62.87     15.29 o 
   1   8   9        1.19       -5.34      5.34 o 
   2   8   9      144.49      154.35      9.47 o 
   3   8   9      194.67      225.14     16.60 o 
   4   8   9     2478.73     2733.41     40.57 o 
   5   8   9      260.43      234.49     15.22 o 
   6   8   9     1749.45     1673.10     33.92 o 
   7   8   9      355.30      386.71     21.54 o 
   8   8   9       36.45       29.02     13.04 o 
   9   8   9      150.14      151.33      9.15 o 
  10   8   9       22.46       31.27      8.13 o 
  11   8   9      102.80       95.28      9.52 o 
  12   8   9       51.42       50.84     10.25 o 
  13   8   9        4.14       -1.97      6.93 o 
   1   9   9        8.64       19.32      7.05 o 
   2   9   9      389.99      338.37     13.10 o 
   3   9   9     1232.60     1236.66     24.16 o 
   4   9   9      748.90      863.73     21.97 o 
   5   9   9      238.38      242.12     21.50 o 
   6   9   9       18.32       13.56     18.46 o 
   7   9   9      338.97      329.84     20.14 o 
   8   9   9        2.89       20.74     10.53 o 
   9   9   9       19.32       15.35      8.46 o 
  10   9   9        8.29       20.68     11.87 o 
  11   9   9      153.95      149.04      8.30 o 
  12   9   9        6.97        7.19      8.89 o 
  13   9   9       11.51       18.27      6.53 o 
   0  10   9     3186.28     3197.16     66.41 o 
   1  10   9     2354.44     2353.11     38.04 o 
   2  10   9      352.13      274.01     12.73 o 
   3  10   9       25.18       19.13      8.50 o 
   4  10   9       38.11       30.15     10.70 o 
   5  10   9       41.97       19.19     11.81 o 
   6  10   9        3.72       14.69     14.42 o 
   7  10   9      515.25      480.56     36.08 o 
   8  10   9      682.57      637.41     27.20 o 
   9  10   9      101.11       98.69     15.07 o 
  10  10   9      146.39      162.74     10.31 o 
  11  10   9       59.37       55.21      7.90 o 
  12  10   9       78.65       96.20      7.79 o 
   1  11   9        1.62       17.81     11.26 o 
   2  11   9      143.68      204.50     12.10 o 
   3  11   9      176.01      214.93     12.90 o 
   4  11   9     1939.34     1814.98     37.04 o 
   5  11   9       68.07       49.31     12.97 o 
   6  11   9        9.23        6.52     13.71 o 
   7  11   9      144.54      174.97     18.62 o 
   8  11   9      314.96      270.35     17.81 o 
   9  11   9       66.66       88.61     14.64 o 
  10  11   9        0.04       13.97     11.49 o 
  11  11   9       13.47       11.19     10.37 o 
  12  11   9      130.51      163.96     16.83 o 
   0  12   9     2992.29     2564.89     88.62 o 
   1  12   9       21.30       14.25     10.72 o 
   2  12   9      118.15       96.15     14.11 o 
   3  12   9      270.27      251.43     14.66 o 
   4  12   9      766.82      812.61     24.96 o 
   5  12   9      221.08      228.30     13.62 o 
   6  12   9        0.01      -10.70     10.81 o 
   7  12   9       99.02      106.11     12.63 o 
   8  12   9      324.00      301.86     21.08 o 
   9  12   9        0.23      -11.02     11.02 o 
  10  12   9       49.55       32.97      8.90 o 
  11  12   9      148.41      178.95      9.77 o 
   1  13   9      439.78      446.30     18.82 o 
   2  13   9       72.02       65.18      8.92 o 
   3  13   9        9.17       10.15      7.95 o 
   4  13   9      575.81      583.33     19.39 o 
   5  13   9        7.45        3.33      8.27 o 
   6  13   9       22.51       22.45      8.56 o 
   7  13   9      167.33      182.46     12.03 o 
   8  13   9       47.59       46.83     13.28 o 
   9  13   9        1.72       -5.66      8.53 o 
  10  13   9       18.08        8.96     11.66 o 
   0  14   9      141.68      159.56     15.08 o 
   1  14   9      368.28      349.14     13.13 o 
   2  14   9      231.41      225.16     11.90 o 
   3  14   9      300.97      344.44     16.97 o 
   4  14   9      246.26      220.45     13.69 o 
   5  14   9        5.33       11.62      9.23 o 
   6  14   9      103.87       77.42      9.68 o 
   7  14   9       85.15       56.99     10.50 o 
   8  14   9      450.81      477.49     22.40 o 
   9  14   9       40.08       19.11      9.70 o 
   1  15   9      272.13      281.96     11.60 o 
   2  15   9        4.89       -1.64     10.59 o 
   3  15   9        0.92        3.62      8.80 o 
   4  15   9      132.62      129.94     11.10 o 
   5  15   9        8.41        6.22      9.04 o 
   6  15   9       29.65       33.69      8.46 o 
   7  15   9      168.43      209.20     12.00 o 
   8  15   9        0.37       -6.16      9.39 o 
   0  16   9       44.75       55.06     13.28 o 
   1  16   9       12.26        4.09      8.00 o 
   2  16   9      253.37      292.15     15.30 o 
   3  16   9        2.86        3.80      9.43 o 
   4  16   9       33.83       51.83     12.71 o 
   5  16   9       14.57        5.47     10.02 o 
   6  16   9       89.30      105.23     10.23 o 
   7  16   9        2.64        3.54      8.86 o 
   1  17   9       57.26       70.64      9.82 o 
   2  17   9      287.46      298.06     21.50 o 
   3  17   9        4.47       17.32      9.73 o 
   4  17   9       11.97        5.05      9.27 o 
   5  17   9        9.35       15.02     10.34 o 
   0  18   9       80.17      107.69     22.44 o 
   1  18   9       68.06       80.77     20.19 o 
   2  18   9      119.20      130.13     22.44 o 
   0   0  10    10998.86     9852.80    178.22 o 
   1   0  10      424.09      439.75     33.65 o 
   3   0  10       38.65       11.22     13.46 o 
   4   0  10     2821.03     2690.11     85.26 o 
   5   0  10     2158.44     2010.30     50.77 o 
   6   0  10     6613.10     6187.17     87.19 o 
   7   0  10      213.64      279.65     16.67 o 
   8   0  10     1795.40     1895.57     47.35 o 
   9   0  10       19.16       17.95     22.44 o 
  10   0  10     1447.62     1314.77     69.55 o 
  11   0  10       13.98       20.19     28.05 o 
  12   0  10        1.34        8.88     14.52 o 
  13   0  10       57.58       44.87     15.71 o 
  14   0  10      487.41      516.03     24.68 o 
   1   1  10    18933.61    18061.54    214.26 o 
   2   1  10    10317.68     9017.93    159.44 o 
   3   1  10     2645.85     2762.75     49.22 o 
   4   1  10       45.68       63.91      9.44 o 
   5   1  10    10154.48    10916.77    125.39 o 
   6   1  10      661.58      575.77     16.01 o 
   7   1  10      175.78      145.73     11.56 o 
   8   1  10      756.89      834.04     25.86 o 
   9   1  10       92.62       73.22     16.23 o 
  10   1  10     1795.88     2029.84    102.09 o 
  11   1  10      152.79      159.77     12.46 o 
  12   1  10       65.42       52.69     10.26 o 
  13   1  10      105.37      124.05     12.69 o 
  14   1  10      196.72      224.59     11.82 o 
   0   2  10     5712.25     4743.65     73.53 o 
   1   2  10     5345.08     5168.75     56.36 o 
   2   2  10     6781.72     6142.06     82.58 o 
   3   2  10    29834.31    29437.19    347.74 o 
   4   2  10      194.02      212.34     14.64 o 
   5   2  10       44.53       57.33      5.33 o 
   6   2  10      312.38      363.63     14.12 o 
   7   2  10       32.16       16.78      8.68 o 
   8   2  10        6.03        4.16      9.67 o 
   9   2  10      137.71      113.06     19.75 o 
  10   2  10      755.26      823.07     38.86 o 
  11   2  10      341.22      286.51     11.59 o 
  12   2  10       31.27       22.32      7.75 o 
  13   2  10       30.03       24.26      7.55 o 
  14   2  10      107.72      116.07     16.83 o 
  15   2  10        8.92       13.46      8.97 o 
   1   3  10     7688.44     8109.71     78.61 o 
   2   3  10     1526.76     1793.06     28.60 o 
   3   3  10     4977.28     5432.21     74.86 o 
   4   3  10     1725.96     1642.58     28.60 o 
   5   3  10       47.17       73.09      6.51 o 
   6   3  10     7559.13     7936.65     97.47 o 
   7   3  10     1191.43     1310.58     29.93 o 
   8   3  10        3.75       -3.09     10.23 o 
   9   3  10      848.09      857.40     31.19 o 
  10   3  10        8.66        2.38     10.45 o 
  11   3  10        1.13       12.83      6.90 o 
  12   3  10      154.36      160.48     11.11 o 
  13   3  10      153.36      157.42      9.25 o 
  14   3  10        0.35        2.79      5.56 o 
   0   4  10    43542.03    43517.08    587.98 o 
   1   4  10      416.19      393.31     12.13 o 
   2   4  10       14.47        0.34      6.45 o 
   3   4  10     4031.62     4083.23     53.86 o 
   4   4  10     1024.86     1079.46     18.00 o 
   5   4  10      701.43      787.47     21.74 o 
   6   4  10      326.60      320.47     15.52 o 
   7   4  10     1363.47     1374.82     30.69 o 
   8   4  10      327.08      332.52     17.24 o 
   9   4  10      157.71      120.58     14.21 o 
  10   4  10       20.20       24.17     11.37 o 
  11   4  10        8.31       14.75      7.03 o 
  12   4  10        2.81       -9.89      9.89 o 
  13   4  10       78.88       60.81      7.75 o 
  14   4  10       10.04        8.13      6.45 o 
   1   5  10     5091.37     5218.31     60.95 o 
   2   5  10      388.86      470.92     12.11 o 
   3   5  10        3.19        6.97      5.41 o 
   4   5  10     4256.52     4683.49     50.91 o 
   5   5  10       87.88       82.68      6.65 o 
   6   5  10      553.24      704.03     27.24 o 
   7   5  10     2084.23     2241.50     38.77 o 
   8   5  10      305.42      313.49     17.56 o 
   9   5  10       14.98       -8.26     14.49 o 
  10   5  10        0.18      -10.25     10.25 o 
  11   5  10        2.75       -3.35      7.18 o 
  12   5  10      163.67      141.16      9.82 o 
  13   5  10        3.23        9.79      7.10 o 
  14   5  10        0.67       -0.19      9.07 o 
   0   6  10     5321.43     5664.09    119.71 o 
   1   6  10       60.22       42.37      7.10 o 
   2   6  10     1741.45     1834.86     24.13 o 
   3   6  10      190.01      228.32      9.90 o 
   4   6  10     1813.50     2031.09     27.27 o 
   5   6  10      400.75      376.34     14.47 o 
   6   6  10      404.88      386.43     18.48 o 
   7   6  10      258.54      218.67     14.67 o 
   8   6  10       15.87       -6.51     14.08 o 
   9   6  10       44.57       38.08     10.03 o 
  10   6  10      231.10      227.09      9.98 o 
  11   6  10       43.29       42.74      9.19 o 
  12   6  10      212.87      240.04     11.44 o 
  13   6  10        0.12       -0.77      6.58 o 
  14   6  10       21.91       19.80      7.12 o 
   1   7  10      429.45      396.28     13.69 o 
   2   7  10     9704.49     9967.95    104.60 o 
   3   7  10     1333.21     1385.96     31.57 o 
   4   7  10     1116.91     1128.79     21.86 o 
   5   7  10       22.14       14.56      6.14 o 
   6   7  10     4376.31     4316.42     55.28 o 
   7   7  10      392.70      372.65     18.34 o 
   8   7  10      380.24      375.83     19.41 o 
   9   7  10      178.74      201.86     14.76 o 
  10   7  10     1160.84     1154.51     17.69 o 
  11   7  10      104.07       74.29      8.70 o 
  12   7  10      213.29      232.42     10.89 o 
  13   7  10       21.66       19.32      7.99 o 
  14   7  10       90.34       68.93     14.58 o 
   0   8  10     1015.34      987.10     38.16 o 
   1   8  10      271.54      275.12     12.38 o 
   2   8  10     2196.97     1999.43     30.76 o 
   3   8  10      650.47      644.19     27.63 o 
   4   8  10      858.85      915.96     21.94 o 
   5   8  10       54.72       40.88      7.74 o 
   6   8  10     2014.26     1918.39     36.41 o 
   7   8  10     3511.43     3414.25     69.27 o 
   8   8  10      270.11      285.35     15.92 o 
   9   8  10       76.21       68.17      8.47 o 
  10   8  10       98.01      116.50      8.66 o 
  11   8  10        8.26       15.21      7.86 o 
  12   8  10      283.13      314.14     11.15 o 
  13   8  10        5.27       -5.18      5.76 o 
   1   9  10      704.72      669.76     20.35 o 
   2   9  10     3858.24     3783.56     44.61 o 
   3   9  10      446.26      468.01     21.36 o 
   4   9  10      234.56      207.33     13.66 o 
   5   9  10      391.06      373.89     23.90 o 
   6   9  10     1474.19     1467.90     39.60 o 
   7   9  10      357.68      284.46     19.25 o 
   8   9  10      581.32      533.69     17.96 o 
   9   9  10       25.66       27.45      9.38 o 
  10   9  10      398.19      381.77     12.89 o 
  11   9  10       10.08       21.07      7.45 o 
  12   9  10        9.75        5.21      7.80 o 
  13   9  10       12.08        0.25      7.01 o 
   0  10  10     2068.72     2368.21     54.88 o 
   1  10  10      376.61      397.46     21.02 o 
   2  10  10      560.91      546.77     16.83 o 
   3  10  10      690.27      693.72     20.00 o 
   4  10  10      166.24      163.98     11.32 o 
   5  10  10      257.26      275.43     19.61 o 
   6  10  10     1701.52     1509.28     45.41 o 
   7  10  10       27.97       27.11     10.00 o 
   8  10  10       55.48       48.18     12.62 o 
   9  10  10        1.20       -3.53     12.99 o 
  10  10  10      185.00      231.25     13.93 o 
  11  10  10       19.62       12.31      7.07 o 
  12  10  10       89.88      100.03      8.04 o 
   1  11  10        0.87       14.51     11.41 o 
   2  11  10      915.76      944.93     22.79 o 
   3  11  10      159.59      146.32     10.99 o 
   4  11  10       10.43        2.81     11.76 o 
   5  11  10      336.45      337.92     21.77 o 
   6  11  10      298.38      327.81     15.77 o 
   7  11  10      307.11      286.05     14.87 o 
   8  11  10       55.55       43.27     12.14 o 
   9  11  10       22.60        9.52     12.05 o 
  10  11  10      266.22      262.52     14.13 o 
  11  11  10        3.31       11.08      7.73 o 
  12  11  10        0.24       -7.47      7.47 o 
   0  12  10     4395.56     3949.69     77.65 o 
   1  12  10       28.52       18.56     10.98 o 
   2  12  10       35.32       16.18      8.21 o 
   3  12  10       34.59       30.07     11.21 o 
   4  12  10        3.37        0.38     10.20 o 
   5  12  10       59.09       62.77     12.17 o 
   6  12  10        5.51        4.79      8.15 o 
   7  12  10      346.01      371.53     16.01 o 
   8  12  10      175.76      172.93     16.74 o 
   9  12  10        5.62        1.99     11.47 o 
  10  12  10        3.15       14.57      8.53 o 
  11  12  10        2.28        5.94      7.35 o 
   1  13  10      490.95      488.65     15.22 o 
   2  13  10        9.62       -2.57      7.34 o 
   3  13  10       88.44       94.55     10.14 o 
   4  13  10      187.12      210.22     12.12 o 
   5  13  10      266.89      222.73     12.30 o 
   6  13  10      202.00      210.61     13.43 o 
   7  13  10       15.32       17.41      8.25 o 
   8  13  10      148.20      147.62     11.95 o 
   9  13  10        7.34       -7.94      7.94 o 
  10  13  10       35.79       42.68     11.67 o 
   0  14  10      363.59      321.34     21.14 o 
   1  14  10      496.34      449.80     14.35 o 
   2  14  10      312.10      277.29     12.20 o 
   3  14  10       52.35       63.37     10.13 o 
   4  14  10       73.69       78.13     10.78 o 
   5  14  10      130.86      132.24     10.46 o 
   6  14  10       15.66       36.02     12.70 o 
   7  14  10        5.51      -11.39     12.77 o 
   8  14  10      132.29      168.74     18.67 o 
   9  14  10       12.75       11.77     12.15 o 
   1  15  10        0.02       -0.28      7.20 o 
   2  15  10      426.91      479.93     15.70 o 
   3  15  10      611.02      620.00     17.86 o 
   4  15  10       64.76       79.47      9.93 o 
   5  15  10       20.69        0.42      8.52 o 
   6  15  10       38.24       30.41      8.58 o 
   7  15  10       74.50       44.80     13.87 o 
   8  15  10       12.05        5.07     19.17 o 
   0  16  10      110.18       97.29     12.93 o 
   1  16  10       84.48       72.47     10.09 o 
   2  16  10      505.22      552.28     18.89 o 
   3  16  10        0.47        8.48     10.70 o 
   4  16  10       47.02       45.87     19.87 o 
   5  16  10       32.48       31.71      9.53 o 
   6  16  10      149.50      162.19     10.59 o 
   7  16  10       26.57       56.84     28.05 o 
   1  17  10       83.57       84.69     10.29 o 
   2  17  10      364.15      385.13     15.93 o 
   3  17  10       22.12       18.90      9.25 o 
   4  17  10       56.13       37.19     13.33 o 
   5  17  10        8.16       24.23     11.20 o 
   1  18  10        7.55       26.92     17.95 o 
   2  18  10      211.73      242.31     26.92 o 
   1   1  11     3567.74     3373.74     65.20 o 
   2   1  11       20.07        8.26      6.73 o 
   3   1  11        9.67       15.14      8.14 o 
   4   1  11       77.66      121.90     13.40 o 
   5   1  11      806.79      727.40     17.34 o 
   6   1  11        5.65       27.27      9.42 o 
   7   1  11     3151.90     3293.65     45.56 o 
   8   1  11      187.31      211.35     17.10 o 
   9   1  11      335.80      288.74     20.73 o 
  10   1  11       52.63       79.51     19.55 o 
  11   1  11     1458.54     1380.75     27.69 o 
  12   1  11      186.36      177.93     12.19 o 
  13   1  11       19.25        4.66     12.34 o 
  14   1  11        3.85       12.34      7.93 o 
   0   2  11     7680.56     7422.45    139.50 o 
   1   2  11     4041.59     3968.29     69.23 o 
   2   2  11      197.96      231.17     11.96 o 
   3   2  11    26915.58    27648.32    328.12 o 
   4   2  11      619.00      733.92     22.80 o 
   5   2  11     2855.53     2862.55     33.57 o 
   6   2  11      159.45      149.87     10.57 o 
   7   2  11     2308.78     2388.16     37.96 o 
   8   2  11     1847.65     1829.59     37.68 o 
   9   2  11      824.04      743.48     43.31 o 
  10   2  11      128.09      121.89     17.85 o 
  11   2  11      432.18      429.77     12.87 o 
  12   2  11        1.33        1.54      8.63 o 
  13   2  11       25.66       11.16      7.55 o 
  14   2  11        7.43       19.99      8.62 o 
   1   3  11      518.35      485.57     11.52 o 
   2   3  11     1979.18     2125.71     34.60 o 
   3   3  11      811.87      673.01     19.85 o 
   4   3  11     4574.91     4732.76     50.20 o 
   5   3  11      370.45      363.28     11.07 o 
   6   3  11      288.55      298.30     14.79 o 
   7   3  11     1955.98     2053.30     35.25 o 
   8   3  11     1053.19     1048.49     53.02 o 
   9   3  11      251.48      259.85     18.89 o 
  10   3  11       49.20       39.17     11.39 o 
  11   3  11      376.82      353.52     11.76 o 
  12   3  11      120.63      127.13     10.09 o 
  13   3  11       60.30       49.19      7.34 o 
  14   3  11        0.21        5.90      5.56 o 
   0   4  11    27029.84    27029.74    372.13 o 
   1   4  11     9884.60     9744.57     95.69 o 
   2   4  11     7952.18     7573.03     91.50 o 
   3   4  11      582.66      561.53     20.03 o 
   4   4  11     1510.05     1584.46     31.24 o 
   5   4  11      522.08      460.68     13.21 o 
   6   4  11     4862.86     4980.95     67.76 o 
   7   4  11       88.24       71.53     11.68 o 
   8   4  11      142.71      155.54     15.10 o 
   9   4  11     1668.77     1629.49     53.34 o 
  10   4  11       57.65       69.17     16.95 o 
  11   4  11      837.45      867.99     17.11 o 
  12   4  11       16.24       23.76      7.99 o 
  13   4  11       72.77       83.92      7.83 o 
  14   4  11        3.92        3.78      6.13 o 
   1   5  11      127.10      117.33      9.77 o 
   2   5  11     4222.03     4746.63     54.74 o 
   3   5  11     2021.87     1797.44     24.40 o 
   4   5  11     9728.84     9896.09     97.01 o 
   5   5  11      122.61      106.94      8.31 o 
   6   5  11      816.10     1012.62     25.53 o 
   7   5  11        4.61        5.49      9.84 o 
   8   5  11      881.45      890.99     25.33 o 
   9   5  11       71.36       82.69     13.94 o 
  10   5  11      896.79      811.86     16.33 o 
  11   5  11       10.18       14.60      7.93 o 
  12   5  11      134.03      130.57      9.73 o 
  13   5  11       20.48       21.91     10.04 o 
  14   5  11       20.02       39.52      6.96 o 
   0   6  11    12746.09    12994.76    240.32 o 
   1   6  11     2824.90     3324.28     55.23 o 
   2   6  11       15.76        2.21      5.16 o 
   3   6  11    10555.19    10435.00     96.69 o 
   4   6  11      821.62      833.96     17.71 o 
   5   6  11      153.58      119.96      7.49 o 
   6   6  11     2051.97     2069.07     33.92 o 
   7   6  11      543.05      592.38     26.43 o 
   8   6  11     1701.57     1685.19     56.72 o 
   9   6  11      224.37      186.52     14.35 o 
  10   6  11       27.68       21.19      6.57 o 
  11   6  11      217.15      227.58     10.90 o 
  12   6  11       95.44       89.01      9.80 o 
  13   6  11        0.32        5.18      6.38 o 
  14   6  11       44.29       32.73     11.22 o 
   1   7  11     1315.74     1304.34     25.46 o 
   2   7  11     1074.66     1123.17     21.59 o 
   3   7  11      342.77      298.72     13.36 o 
   4   7  11      238.97      225.86     10.61 o 
   5   7  11      667.91      658.87     16.09 o 
   6   7  11     1634.56     1626.83     30.63 o 
   7   7  11      213.47      181.94     16.25 o 
   8   7  11     2092.19     1967.63     38.73 o 
   9   7  11       21.87       33.77      8.12 o 
  10   7  11      326.84      326.96     10.71 o 
  11   7  11        1.38       12.50      7.53 o 
  12   7  11       41.15       48.92      8.35 o 
  13   7  11        2.10        7.81      6.37 o 
   0   8  11       44.64       53.97     15.58 o 
   1   8  11       90.60       97.95     11.97 o 
   2   8  11      122.15      102.85      9.20 o 
   3   8  11      614.29      659.09     29.27 o 
   4   8  11       68.20       51.42      9.26 o 
   5   8  11     1218.56     1388.17     23.59 o 
   6   8  11      355.90      357.84     20.82 o 
   7   8  11      303.32      270.62     19.80 o 
   8   8  11       43.35       34.73     11.55 o 
   9   8  11       30.36       35.89      7.82 o 
  10   8  11      130.57      113.94      8.56 o 
  11   8  11        4.00       18.65      7.19 o 
  12   8  11      159.11      172.38     10.03 o 
  13   8  11        0.41        2.98      5.42 o 
   1   9  11      123.14       81.51      8.77 o 
   2   9  11     1342.09     1409.88     24.45 o 
   3   9  11     1070.46     1111.04     23.55 o 
   4   9  11        0.27       -2.14      8.07 o 
   5   9  11      262.82      304.95     21.17 o 
   6   9  11      193.22      171.20     18.25 o 
   7   9  11       22.82       32.69     16.57 o 
   8   9  11      542.62      485.11     17.71 o 
   9   9  11      116.56      107.83     10.62 o 
  10   9  11        0.57       -6.25      7.41 o 
  11   9  11        7.94        3.05      6.86 o 
  12   9  11       20.19       17.92      6.49 o 
  13   9  11       74.54       96.92     12.34 o 
   0  10  11      201.14      238.04     26.92 o 
   1  10  11     1010.45      963.99     26.48 o 
   2  10  11       39.69       37.21      9.46 o 
   3  10  11      376.98      338.42     14.45 o 
   4  10  11      187.60      172.66     12.32 o 
   5  10  11       10.28       15.29     12.62 o 
   6  10  11       70.82       76.05     17.58 o 
   7  10  11     2531.09     2287.83     37.59 o 
   8  10  11        1.24        7.31     11.01 o 
   9  10  11        6.97        4.82      8.72 o 
  10  10  11      187.45      179.95     14.95 o 
  11  10  11       79.70       85.54      8.40 o 
  12  10  11        0.82       -1.23      7.09 o 
   1  11  11     3218.86     2965.74     52.55 o 
   2  11  11      277.63      303.92     14.55 o 
   3  11  11      148.02      185.06     11.36 o 
   4  11  11        4.89        9.63     13.55 o 
   5  11  11        9.17        4.49     14.52 o 
   6  11  11       65.78       55.23     10.54 o 
   7  11  11        1.44        4.71     10.20 o 
   8  11  11       39.61       51.07     12.89 o 
   9  11  11        0.23       -9.10      9.10 o 
  10  11  11       38.19       63.03      9.77 o 
  11  11  11       59.70       63.27      8.40 o 
   0  12  11     1633.46     1597.08     43.84 o 
   1  12  11      773.93      775.39     22.72 o 
   2  12  11      346.60      340.48     14.02 o 
   3  12  11     1090.65     1014.34     42.98 o 
   4  12  11       57.79       43.22      9.81 o 
   5  12  11      696.96      650.93     23.18 o 
   6  12  11        6.00       12.83      8.54 o 
   7  12  11       14.45        6.65      8.81 o 
   8  12  11       30.92       29.70     10.37 o 
   9  12  11      255.76      231.05     13.08 o 
  10  12  11        5.27        8.77      7.68 o 
  11  12  11      161.90      189.32     10.24 o 
   1  13  11       39.25       42.95      8.11 o 
   2  13  11       27.17       49.31      8.52 o 
   3  13  11      918.57      829.42     19.75 o 
   4  13  11      114.95      118.83     11.35 o 
   5  13  11      165.70      177.97     15.61 o 
   6  13  11        6.59       -3.79      7.91 o 
   7  13  11      580.97      572.25     24.99 o 
   8  13  11        9.58        4.40      9.64 o 
   9  13  11       64.32       65.95      9.02 o 
  10  13  11       34.21       41.11      7.52 o 
   0  14  11     2412.73     2444.22     44.60 o 
   1  14  11      239.12      248.90     11.64 o 
   2  14  11      121.43      127.05      9.71 o 
   3  14  11      334.57      355.14     16.26 o 
   4  14  11       49.76       73.04     10.30 o 
   5  14  11      155.65      163.71     10.67 o 
   6  14  11      145.58      133.15     10.54 o 
   7  14  11       45.69       53.82     11.78 o 
   8  14  11       18.09       26.41      9.70 o 
   9  14  11       92.83      112.36      9.10 o 
   1  15  11       68.86       61.01      8.21 o 
   2  15  11       13.35       18.12      8.44 o 
   3  15  11       83.53       49.16      9.20 o 
   4  15  11      146.66      178.30     12.89 o 
   5  15  11       14.63       17.72      8.70 o 
   6  15  11        0.39        1.04      8.80 o 
   7  15  11      100.87      102.82     11.31 o 
   8  15  11        9.15        8.29      9.56 o 
   0  16  11       85.31       61.94     12.51 o 
   1  16  11      142.36      166.78     12.39 o 
   2  16  11       31.65       30.95      8.53 o 
   3  16  11       65.67       71.52     10.15 o 
   4  16  11       46.60       51.28     10.23 o 
   5  16  11       22.25       23.11      8.86 o 
   6  16  11       72.60       82.88     10.56 o 
   1  17  11      148.15      155.28     13.39 o 
   2  17  11       31.56       59.05      9.87 o 
   3  17  11       93.09       84.55     13.48 o 
   4  17  11       55.74       34.86     10.20 o 
   5  17  11       68.38       40.39     13.46 o 
   0   0  12    19061.84    17832.37    428.53 o 
   1   0  12      476.99      312.99     19.41 o 
   2   0  12     2714.33     2706.19     60.94 o 
   3   0  12       18.68       31.41     15.71 o 
   4   0  12     6392.90     6733.13    181.73 o 
   5   0  12     2749.30     3166.24     51.79 o 
   6   0  12        9.28       -4.98      8.26 o 
   7   0  12     4589.90     4475.93     70.84 o 
   8   0  12      108.26       87.47     16.00 o 
   9   0  12     9984.55    10257.88    282.70 o 
  10   0  12      218.00      215.39     35.90 o 
  11   0  12      347.69      331.20     56.09 o 
  12   0  12        4.95      -11.12     14.58 o 
  13   0  12       31.24       22.44     15.71 o 
  14   0  12        0.60        2.24     11.22 o 
   1   1  12     2110.41     2154.89     39.51 o 
   2   1  12     6190.02     6354.40     75.60 o 
   3   1  12      732.81      905.72     22.16 o 
   4   1  12     1219.37     1007.84     27.66 o 
   5   1  12     6341.19     6362.16     63.12 o 
   6   1  12     3132.76     3404.75     39.11 o 
   7   1  12      560.12      541.07     17.97 o 
   8   1  12      209.63      272.20     14.93 o 
   9   1  12        5.09        4.20     11.34 o 
  10   1  12     1000.30      944.72     35.33 o 
  11   1  12      346.52      288.70     18.33 o 
  12   1  12     1037.94      965.94     20.90 o 
  13   1  12      459.92      465.77     20.62 o 
  14   1  12      138.65      133.03     16.83 o 
   0   2  12    10097.86    10571.16    157.00 o 
   1   2  12      234.53      195.90      9.74 o 
   2   2  12     2940.45     2780.33     43.61 o 
   3   2  12      140.35      208.71     12.46 o 
   4   2  12     1590.52     1493.54     26.60 o 
   5   2  12     1468.86     1666.70     26.28 o 
   6   2  12      431.55      463.56     20.87 o 
   7   2  12      180.65      153.59     11.08 o 
   8   2  12     2379.70     2173.52     41.90 o 
   9   2  12      895.57      928.86     28.57 o 
  10   2  12        4.21        1.58     10.69 o 
  11   2  12       27.72       11.31      7.93 o 
  12   2  12        7.56       -0.27     12.08 o 
  13   2  12        0.14       -3.53      6.96 o 
  14   2  12       14.10        4.08     16.83 o 
   1   3  12     8635.54     7758.00     77.43 o 
   2   3  12     5916.04     6265.79     70.10 o 
   3   3  12     2658.54     2632.47     45.01 o 
   4   3  12      656.19      845.09     15.74 o 
   5   3  12     2290.28     2376.77     32.33 o 
   6   3  12     3415.26     3555.52     52.91 o 
   7   3  12        1.64       -6.95      8.41 o 
   8   3  12        1.22       -0.81     10.49 o 
   9   3  12        0.86        0.00     11.67 o 
  10   3  12       77.34       79.81     11.99 o 
  11   3  12       32.31       27.48     10.60 o 
  12   3  12       69.82       80.26      8.89 o 
  13   3  12       25.73       24.76      7.41 o 
  14   3  12       51.43       47.07      6.39 o 
   0   4  12    12062.99    12747.77    185.20 o 
   1   4  12      310.17      321.75     12.69 o 
   2   4  12      841.85      946.07     27.67 o 
   3   4  12     2094.23     1954.95     23.82 o 
   4   4  12        5.53       22.39      6.01 o 
   5   4  12       96.96       68.35      7.28 o 
   6   4  12        4.29       -7.82      7.82 o 
   7   4  12     1341.95     1323.73     28.67 o 
   8   4  12      631.32      657.42     25.49 o 
   9   4  12       36.87       45.49     12.20 o 
  10   4  12      435.05      408.96     18.73 o 
  11   4  12        0.98        2.16      7.31 o 
  12   4  12        0.11       -7.03      7.03 o 
  13   4  12        0.22       -6.49      6.49 o 
  14   4  12       49.10       51.82      6.02 o 
   1   5  12        1.20        5.17      9.15 o 
   2   5  12     1527.56     1621.67     27.17 o 
   3   5  12     1120.15     1069.14     18.29 o 
   4   5  12      884.07      841.15     17.05 o 
   5   5  12      167.23      220.11     16.42 o 
   6   5  12     2416.54     2550.95     40.95 o 
   7   5  12      142.76      132.19     12.98 o 
   8   5  12       11.43        4.99     10.76 o 
   9   5  12       61.63       28.71     12.01 o 
  10   5  12      264.10      245.48      9.74 o 
  11   5  12       56.77       55.98      8.58 o 
  12   5  12       11.03       14.56      7.99 o 
  13   5  12      152.08      145.51      8.69 o 
  14   5  12        0.71       -5.78      5.78 o 
   0   6  12        6.65       -6.73     22.44 o 
   1   6  12     3379.95     3215.99     63.47 o 
   2   6  12      142.15      152.10      8.08 o 
   3   6  12      477.02      428.08     13.37 o 
   4   6  12      722.40      879.18     18.50 o 
   5   6  12        4.03       14.85      5.84 o 
   6   6  12       28.91       23.03      8.64 o 
   7   6  12      174.20      174.48     13.59 o 
   8   6  12      213.44      232.22     16.77 o 
   9   6  12      264.80      279.26     16.55 o 
  10   6  12       90.46       91.15     10.89 o 
  11   6  12        6.09        4.12     10.23 o 
  12   6  12       35.32       32.90      7.99 o 
  13   6  12       32.28       41.17      7.03 o 
  14   6  12       19.89       17.95     11.22 o 
   1   7  12      464.95      526.80     18.75 o 
   2   7  12       39.39       46.31      7.48 o 
   3   7  12      753.45      791.29     20.06 o 
   4   7  12     1964.61     2021.80     27.69 o 
   5   7  12     1314.69     1269.98     22.47 o 
   6   7  12      288.07      298.98     15.62 o 
   7   7  12       20.59       -4.39     10.83 o 
   8   7  12     1429.86     1550.29     37.36 o 
   9   7  12      310.90      307.35     10.15 o 
  10   7  12      149.24      133.30      9.31 o 
  11   7  12      108.10       90.61      8.42 o 
  12   7  12       29.57       44.68      7.95 o 
  13   7  12      250.76      272.72     13.36 o 
   0   8  12       67.21       63.21     15.84 o 
   1   8  12     4200.80     3972.82     55.25 o 
   2   8  12      543.81      547.25     15.14 o 
   3   8  12     1422.57     1369.13     27.39 o 
   4   8  12       50.62       52.37      9.44 o 
   5   8  12      193.52      179.35     10.88 o 
   6   8  12       17.53       12.50     12.54 o 
   7   8  12      345.06      321.57     21.30 o 
   8   8  12      120.90      137.85     13.41 o 
   9   8  12       90.28      121.15     10.38 o 
  10   8  12      192.62      197.00     10.01 o 
  11   8  12      155.88      145.15      9.06 o 
  12   8  12       85.83       75.21      7.74 o 
  13   8  12        8.21       15.29      7.22 o 
   1   9  12        1.02        5.76      8.69 o 
   2   9  12       19.25       18.18     10.22 o 
   3   9  12     1244.57     1193.06     26.18 o 
   4   9  12     1927.85     1896.13     33.92 o 
   5   9  12     3900.95     3783.18     87.46 o 
   6   9  12      239.37      242.08     20.28 o 
   7   9  12      345.54      308.70     22.39 o 
   8   9  12        2.01       -7.77      8.68 o 
   9   9  12      532.20      475.15     15.23 o 
  10   9  12        1.10       -3.30      7.21 o 
  11   9  12       10.76        7.85      6.67 o 
  12   9  12      171.26      144.05      8.85 o 
   0  10  12     7518.63     7618.57    127.67 o 
   1  10  12     1108.28     1025.69     36.62 o 
   2  10  12      456.02      504.02     24.58 o 
   3  10  12     3529.38     3227.68     41.72 o 
   4  10  12     2313.39     2182.43     34.92 o 
   5  10  12      189.80      227.05     34.65 o 
   6  10  12      165.22      215.90     21.81 o 
   7  10  12       53.84       62.00     10.92 o 
   8  10  12     1094.18     1071.84     26.62 o 
   9  10  12      115.90      109.16     10.72 o 
  10  10  12        0.46        0.49      8.44 o 
  11  10  12       18.91       11.02      6.70 o 
  12  10  12       16.77       15.18      7.56 o 
   1  11  12     2136.72     1854.43     33.78 o 
   2  11  12      380.07      344.56     16.82 o 
   3  11  12     1375.49     1316.30     26.63 o 
   4  11  12      404.34      470.64     20.08 o 
   5  11  12       85.90       55.85     16.16 o 
   6  11  12       29.16       31.89      9.82 o 
   7  11  12      219.91      205.14     13.32 o 
   8  11  12       88.96      115.46     10.92 o 
   9  11  12       47.90       82.66     11.85 o 
  10  11  12        2.82       -8.40      8.40 o 
  11  11  12       16.26        4.95      7.73 o 
   0  12  12     1786.39     1694.51     39.84 o 
   1  12  12       69.82       86.07     11.68 o 
   2  12  12       36.33       59.52      9.79 o 
   3  12  12      360.49      331.68     14.62 o 
   4  12  12       13.65        6.55      8.03 o 
   5  12  12      396.35      407.24     16.29 o 
   6  12  12      163.31      195.77     12.84 o 
   7  12  12      158.02      166.24     10.84 o 
   8  12  12       17.62       38.87      9.04 o 
   9  12  12        3.35        2.29     10.55 o 
  10  12  12        6.95       -3.68      7.68 o 
  11  12  12        8.88        0.21      6.59 o 
   1  13  12        1.27       -7.41      7.41 o 
   2  13  12      715.19      677.33     16.30 o 
   3  13  12       30.19       15.26      8.53 o 
   4  13  12      178.33      194.46     12.59 o 
   5  13  12        3.36        2.38     11.66 o 
   6  13  12       72.54       63.42     10.55 o 
   7  13  12       54.68       88.70     10.44 o 
   8  13  12       72.23      109.17     16.46 o 
   9  13  12        5.68        5.75      7.65 o 
  10  13  12        0.10        0.55      6.59 o 
   0  14  12        2.39       31.77     11.27 o 
   1  14  12      338.72      350.64     13.32 o 
   2  14  12       97.78      128.34     10.29 o 
   3  14  12       83.93       99.93     10.69 o 
   4  14  12       33.88       36.58      9.77 o 
   5  14  12      159.95      132.19     10.06 o 
   6  14  12        5.74        4.49      7.86 o 
   7  14  12      265.68      240.92     20.73 o 
   8  14  12       57.79       38.58      9.70 o 
   9  14  12       34.00       19.44     10.93 o 
   1  15  12      266.86      263.38     12.73 o 
   2  15  12       85.17       76.73      8.88 o 
   3  15  12        7.46       13.41      9.98 o 
   4  15  12      496.14      518.70     19.92 o 
   5  15  12       15.84       24.10     10.17 o 
   6  15  12       13.37        6.52      6.72 o 
   7  15  12       12.13        8.76      8.10 o 
   8  15  12       37.80       34.06      9.56 o 
   0  16  12      380.56      387.95     22.86 o 
   1  16  12      320.05      323.99     13.48 o 
   2  16  12       22.64       15.17      8.21 o 
   3  16  12      136.44      118.90     12.03 o 
   4  16  12       25.99       36.96      9.60 o 
   5  16  12       30.22       39.53      9.08 o 
   6  16  12        0.66       11.85      8.36 o 
   1  17  12       30.08       43.95     10.35 o 
   2  17  12        0.05        8.11     10.75 o 
   3  17  12       69.49       79.58     12.44 o 
   4  17  12      105.37      104.47     15.71 o 
   1   1  13       10.56        4.63      6.58 o 
   2   1  13     2346.96     2759.68     52.46 o 
   3   1  13      159.10      210.68     16.45 o 
   4   1  13     1273.92     1425.50     23.01 o 
   5   1  13      951.93     1042.22     18.89 o 
   6   1  13        1.22        5.08      5.03 o 
   7   1  13       13.70       28.11      8.78 o 
   8   1  13        0.15        0.03      9.18 o 
   9   1  13      846.96      922.70     25.92 o 
  10   1  13       73.86       93.82     20.72 o 
  11   1  13       29.85       29.01      7.86 o 
  12   1  13       20.26       25.06      7.70 o 
  13   1  13        0.60       -7.59     11.22 o 
  14   1  13       74.50       69.84      9.52 o 
   0   2  13     8449.64     7461.09    138.81 o 
   1   2  13     3777.88     3779.01     42.56 o 
   2   2  13      268.48      258.06     14.07 o 
   3   2  13       10.64       11.30      8.00 o 
   4   2  13       14.98       19.16      6.78 o 
   5   2  13      511.98      668.30     15.37 o 
   6   2  13      577.00      582.45     12.63 o 
   7   2  13        0.03       -2.60      7.69 o 
   8   2  13      976.55     1073.25     26.95 o 
   9   2  13      177.38      201.85     17.79 o 
  10   2  13     3130.90     3030.78     46.99 o 
  11   2  13        0.42        6.99      7.42 o 
  12   2  13       59.50       41.76     11.71 o 
  13   2  13        4.39        5.68      6.96 o 
  14   2  13        3.30       -1.12      7.93 o 
   1   3  13     6188.06     5909.83     61.83 o 
   2   3  13      292.65      402.73     15.39 o 
   3   3  13     3083.95     3257.16     39.64 o 
   4   3  13    12889.43    13235.63    124.64 o 
   5   3  13      808.30      751.22     16.83 o 
   6   3  13      104.20       78.90      9.94 o 
   7   3  13      959.68      895.21     23.51 o 
   8   3  13      485.05      459.69     26.00 o 
   9   3  13       19.50      -12.13     12.13 o 
  10   3  13     1918.17     1827.35     47.98 o 
  11   3  13        3.23        8.26      7.12 o 
  12   3  13      503.70      517.71     15.20 o 
  13   3  13      151.89      166.41      9.25 o 
  14   3  13      159.06      198.40      9.07 o 
   0   4  13       29.27       20.19     14.28 o 
   1   4  13        5.75       12.85      7.34 o 
   2   4  13     4282.02     4772.51     74.63 o 
   3   4  13     9609.17    10215.70     92.31 o 
   4   4  13      338.85      371.76     14.28 o 
   5   4  13      906.23      890.99     19.23 o 
   6   4  13       47.97       33.75      9.51 o 
   7   4  13      156.33      187.25     13.87 o 
   8   4  13     1836.60     1950.75     40.87 o 
   9   4  13      326.26      381.62     32.61 o 
  10   4  13       36.36       25.18      7.70 o 
  11   4  13      308.13      288.11     12.12 o 
  12   4  13       26.36       18.83      7.57 o 
  13   4  13       17.23       23.41      7.04 o 
  14   4  13        6.24        4.75      5.21 o 
   1   5  13     5621.89     5805.73     71.38 o 
   2   5  13      785.08      902.58     19.04 o 
   3   5  13     1620.14     1802.65     23.52 o 
   4   5  13     1254.16     1139.66     20.29 o 
   5   5  13     1896.99     1963.00     27.19 o 
   6   5  13      176.86      137.95     12.52 o 
   7   5  13     2564.64     2604.00     43.89 o 
   8   5  13      243.55      272.04     20.82 o 
   9   5  13      646.91      570.41     18.89 o 
  10   5  13      180.50      188.70      8.99 o 
  11   5  13       63.09       84.92     13.04 o 
  12   5  13      125.55      142.91     10.25 o 
  13   5  13      170.94      156.31      8.69 o 
  14   5  13       47.21       52.12      6.83 o 
   0   6  13      333.54      275.97     40.39 o 
   1   6  13     2610.13     2505.35     69.95 o 
   2   6  13        5.56        6.53      5.79 o 
   3   6  13      257.51      274.69     11.40 o 
   4   6  13      552.92      626.56     16.44 o 
   5   6  13       80.08       74.21      7.42 o 
   6   6  13      133.11      130.62     11.33 o 
   7   6  13      623.35      623.89     23.01 o 
   8   6  13       21.18       -6.13     13.30 o 
   9   6  13     1438.78     1428.55     30.73 o 
  10   6  13       60.36       54.73      6.56 o 
  11   6  13      233.13      214.03      9.93 o 
  12   6  13       15.73        1.00      7.35 o 
  13   6  13        2.70        8.02      6.19 o 
   1   7  13     3251.06     2885.26     48.67 o 
   2   7  13       62.15       80.76      9.87 o 
   3   7  13      111.63       98.83      8.92 o 
   4   7  13     1138.38     1182.14     21.85 o 
   5   7  13      526.80      533.21     18.66 o 
   6   7  13      211.12      236.98     13.85 o 
   7   7  13      400.41      413.83     29.75 o 
   8   7  13      241.53      254.69     14.55 o 
   9   7  13       12.17        5.77      6.77 o 
  10   7  13      128.09      139.26     13.07 o 
  11   7  13       99.73       92.47      8.37 o 
  12   7  13        6.27        6.48      6.90 o 
  13   7  13      159.02      166.86      8.38 o 
   0   8  13      350.41      501.21     31.12 o 
   1   8  13      470.16      591.45     17.75 o 
   2   8  13       68.58       64.17      7.91 o 
   3   8  13      767.68      765.59     21.41 o 
   4   8  13     1169.18     1141.98     25.34 o 
   5   8  13        1.22       -6.65      6.75 o 
   6   8  13      248.13      209.21     17.91 o 
   7   8  13      394.48      307.04     25.77 o 
   8   8  13        9.78        4.18      6.90 o 
   9   8  13        2.19       -6.75      6.75 o 
  10   8  13      152.80      125.99     10.07 o 
  11   8  13        0.51       -7.27      7.27 o 
  12   8  13       61.67       63.54      7.80 o 
  13   8  13        0.85       -2.91      8.62 o 
   1   9  13      119.59      138.17     10.81 o 
   2   9  13      692.37      718.90     23.05 o 
   3   9  13      285.81      312.73     15.43 o 
   4   9  13       14.22       13.35      7.97 o 
   5   9  13      253.77      273.11     13.91 o 
   6   9  13       32.67       25.43     18.14 o 
   7   9  13       13.63        5.07     14.67 o 
   8   9  13       11.95       12.95      8.07 o 
   9   9  13       43.69       64.31      9.16 o 
  10   9  13       46.55       53.86      8.07 o 
  11   9  13        5.49       -4.51      7.07 o 
  12   9  13       58.30       63.46      7.54 o 
   0  10  13     3518.54     3377.17     70.09 o 
   1  10  13       23.15       23.91      9.44 o 
   2  10  13      431.28      415.42     17.48 o 
   3  10  13       86.38      117.14     11.72 o 
   4  10  13       69.13       80.27     10.25 o 
   5  10  13      221.01      219.27     20.32 o 
   6  10  13      283.27      338.61     24.42 o 
   7  10  13      128.71      119.02     16.61 o 
   8  10  13        7.62        4.22      8.89 o 
   9  10  13       87.79       88.62     10.32 o 
  10  10  13      151.07      165.37     11.16 o 
  11  10  13        7.70        5.37      6.70 o 
  12  10  13       38.50       48.44      7.56 o 
   1  11  13       41.86       52.48     12.67 o 
   2  11  13     1149.18     1114.53     30.59 o 
   3  11  13      618.25      621.43     19.55 o 
   4  11  13     1458.53     1445.33     33.53 o 
   5  11  13       10.02       -4.59     10.11 o 
   6  11  13      263.39      244.65     14.31 o 
   7  11  13        9.38        7.40      8.20 o 
   8  11  13       26.79       21.04      8.93 o 
   9  11  13       20.67       36.52     11.33 o 
  10  11  13       65.92       62.07      9.56 o 
  11  11  13        2.18        5.83      7.52 o 
   0  12  13      579.00      562.24     26.36 o 
   1  12  13      887.18      812.94     25.36 o 
   2  12  13      332.74      344.19     15.15 o 
   3  12  13      106.86      100.37      9.05 o 
   4  12  13       29.52       48.72      8.56 o 
   5  12  13       15.66       27.32      9.37 o 
   6  12  13      310.23      355.70     15.74 o 
   7  12  13        1.82        5.92      8.56 o 
   8  12  13      523.20      530.99     23.26 o 
   9  12  13      116.03      131.77     11.16 o 
  10  12  13      145.65      134.57      9.80 o 
  11  12  13       64.89       67.31     15.71 o 
   1  13  13       71.11       88.30     10.72 o 
   2  13  13      478.02      503.18     16.26 o 
   3  13  13       34.97       20.94      9.30 o 
   4  13  13      648.74      594.69     17.76 o 
   5  13  13      361.51      321.16     13.68 o 
   6  13  13       12.02       24.82     11.89 o 
   7  13  13       16.93       24.14      9.15 o 
   8  13  13       88.94       90.63     10.20 o 
   9  13  13      107.66      136.23      9.97 o 
  10  13  13       31.79       34.64      8.57 o 
   0  14  13        2.22        5.65     10.55 o 
   1  14  13       93.44      110.59      9.29 o 
   2  14  13     1711.23     1646.51     25.19 o 
   3  14  13      263.44      295.90     13.93 o 
   4  14  13        4.39       -9.50      9.50 o 
   5  14  13       99.18      100.19     10.07 o 
   6  14  13       14.58        4.68      7.76 o 
   7  14  13      187.80      195.54     21.37 o 
   8  14  13       74.95       51.65     10.04 o 
   9  14  13      128.58      138.64     13.42 o 
   1  15  13      360.34      384.83     13.63 o 
   2  15  13        0.09       -7.19      7.19 o 
   3  15  13       32.14       29.45      9.61 o 
   4  15  13       53.40       80.73     11.75 o 
   5  15  13        1.43        4.07      7.74 o 
   6  15  13        1.43        1.72      7.51 o 
   7  15  13      309.46      308.01     15.67 o 
   0  16  13       45.11       31.24     13.26 o 
   1  16  13       16.66       28.87      8.07 o 
   2  16  13      146.78      124.31     10.42 o 
   3  16  13       48.37       55.02     10.44 o 
   4  16  13        1.76       -4.20     10.04 o 
   5  16  13      109.91      134.78     12.08 o 
   6  16  13       37.93       76.28     29.17 o 
   1  17  13       25.08       16.27      9.10 o 
   2  17  13       59.45       79.73     12.05 o 
   3  17  13       17.42       20.47     12.40 o 
   4  17  13       12.33        8.97     17.95 o 
   0   0  14    11681.15    11794.14    207.81 o 
   1   0  14     1788.94     1763.79     38.69 o 
   2   0  14     2112.88     1697.82     57.21 o 
   3   0  14    11479.97    11418.35    170.41 o 
   4   0  14     5877.06     6043.56     86.02 o 
   5   0  14     4342.74     4406.45     68.29 o 
   6   0  14      185.18      142.03     13.93 o 
   7   0  14     1143.01     1192.98     32.23 o 
   8   0  14       91.71       75.58     20.19 o 
   9   0  14     1251.77     1364.13     71.80 o 
  10   0  14     4826.96     4810.70     91.14 o 
  11   0  14     1211.02     1065.03     52.52 o 
  12   0  14      154.40      182.61     21.89 o 
  13   0  14       45.16       35.90     15.71 o 
  14   0  14      183.31      166.03     15.71 o 
   1   1  14     3277.06     3348.17     46.83 o 
   2   1  14     1429.35     1841.15     51.81 o 
   3   1  14      309.05      371.13     12.38 o 
   4   1  14      840.94      855.66     16.27 o 
   5   1  14     3273.10     3390.39     39.54 o 
   6   1  14     2154.89     2105.73     33.89 o 
   7   1  14     1167.54     1157.42     25.74 o 
   8   1  14        1.76       -5.19      9.11 o 
   9   1  14      173.65      155.37     14.72 o 
  10   1  14      658.90      758.96     33.51 o 
  11   1  14      114.11      105.86     10.10 o 
  12   1  14       94.46      109.94      9.67 o 
  13   1  14       26.47       26.36      8.14 o 
  14   1  14        5.42        8.97      8.97 o 
   0   2  14     6928.45     7291.96    138.00 o 
   1   2  14      869.87      900.46     18.86 o 
   2   2  14     7236.72     7710.37     93.60 o 
   3   2  14       48.16      128.75      9.27 o 
   4   2  14     5839.59     5647.81     62.06 o 
   5   2  14      159.05      208.04     11.27 o 
   6   2  14      815.58      687.30     13.81 o 
   7   2  14      247.24      173.49     14.96 o 
   8   2  14      138.72      119.45     13.16 o 
   9   2  14      169.54      166.95     16.57 o 
  10   2  14       25.58       13.18     11.30 o 
  11   2  14      572.89      585.12     15.79 o 
  12   2  14       44.38       53.40      8.36 o 
  13   2  14        3.00       -5.31      6.59 o 
  14   2  14      208.24      203.37     11.82 o 
   1   3  14     4916.84     4553.65     54.71 o 
   2   3  14     1095.57     1196.86     27.28 o 
   3   3  14     5130.29     5400.41     55.93 o 
   4   3  14     2841.29     2888.79     33.51 o 
   5   3  14      443.92      464.05     13.26 o 
   6   3  14     1127.76     1190.05     20.07 o 
   7   3  14       32.07       44.59     10.82 o 
   8   3  14      102.35      102.27     14.68 o 
   9   3  14        2.37      -11.65     11.65 o 
  10   3  14      160.56      160.12      9.58 o 
  11   3  14        2.28       14.05      8.07 o 
  12   3  14       69.20       65.78      8.47 o 
  13   3  14        2.76        7.89      6.58 o 
  14   3  14       66.04       63.78      6.52 o 
   0   4  14      104.53       45.23     15.01 o 
   1   4  14      538.17      450.16     14.44 o 
   2   4  14      782.87      831.47     21.01 o 
   3   4  14      866.42      766.68     15.43 o 
   4   4  14       51.62      102.65      8.02 o 
   5   4  14      374.98      418.18     13.44 o 
   6   4  14      216.61      274.05     12.19 o 
   7   4  14       40.86       39.94     12.88 o 
   8   4  14       34.87       32.85     12.67 o 
   9   4  14        8.89       14.31      9.73 o 
  10   4  14       32.14       16.79      7.33 o 
  11   4  14      105.86      119.23     10.05 o 
  12   4  14        9.96       -6.75      7.06 o 
  13   4  14        7.38       -2.29      8.98 o 
  14   4  14        1.24       -0.48      5.52 o 
   1   5  14       21.72       22.93      7.46 o 
   2   5  14     1763.25     1859.67     26.24 o 
   3   5  14      655.52      619.75     13.49 o 
   4   5  14     2256.68     2202.80     30.65 o 
   5   5  14      300.77      329.26     16.27 o 
   6   5  14      402.72      404.50     11.57 o 
   7   5  14     1523.49     1668.86     34.02 o 
   8   5  14      478.54      480.82     21.90 o 
   9   5  14       20.41        9.02     10.53 o 
  10   5  14        2.62       15.03      6.11 o 
  11   5  14       83.11       65.08      8.45 o 
  12   5  14      108.31      115.72      9.27 o 
  13   5  14       21.01       17.23      6.85 o 
  14   5  14        2.73       -3.85      5.52 o 
   0   6  14     1823.69     1938.50     87.50 o 
   1   6  14     3039.27     3105.15     52.42 o 
   2   6  14      286.80      277.43     10.68 o 
   3   6  14     1551.08     1560.61     24.36 o 
   4   6  14     1145.74     1095.46     20.62 o 
   5   6  14      467.37      433.90     13.25 o 
   6   6  14       91.96      107.26      7.02 o 
   7   6  14     2013.25     1972.64     41.90 o 
   8   6  14      337.60      294.54     18.47 o 
   9   6  14      149.51      171.52      8.35 o 
  10   6  14      340.47      303.15     12.24 o 
  11   6  14        2.77       19.82      7.11 o 
  12   6  14       31.23       13.50      7.41 o 
  13   6  14        8.21       11.28      6.19 o 
   1   7  14     2379.63     2426.88     43.70 o 
   2   7  14     6111.36     6156.40     70.78 o 
   3   7  14      483.93      466.48     15.69 o 
   4   7  14      200.81      234.64     11.67 o 
   5   7  14      131.47      165.96     13.46 o 
   6   7  14      275.60      271.93     17.69 o 
   7   7  14      562.38      564.65     23.23 o 
   8   7  14       11.09       -0.36     10.36 o 
   9   7  14       51.11       28.21      7.27 o 
  10   7  14        6.90       18.87      7.50 o 
  11   7  14      147.84      139.73      8.76 o 
  12   7  14       68.53       80.65      7.85 o 
  13   7  14       40.83       43.90      6.18 o 
   0   8  14     1315.51     1254.43     42.89 o 
   1   8  14        2.23        4.18      7.25 o 
   2   8  14      484.45      498.77     27.22 o 
   3   8  14     1514.50     1536.67     31.41 o 
   4   8  14       45.25       51.30     11.09 o 
   5   8  14       91.45      102.35     10.39 o 
   6   8  14     1193.79     1187.48     40.89 o 
   7   8  14     2908.50     2822.87     63.98 o 
   8   8  14     1605.68     1540.06     22.43 o 
   9   8  14       18.37       20.74      7.77 o 
  10   8  14        0.50       24.79      7.48 o 
  11   8  14      195.20      203.79     10.93 o 
  12   8  14       53.57       76.99      6.89 o 
  13   8  14       67.40       58.53     10.10 o 
   1   9  14     1581.31     1742.37     32.57 o 
   2   9  14     2068.81     1872.53     52.81 o 
   3   9  14        8.99        9.99      9.12 o 
   4   9  14      392.43      407.07     17.18 o 
   5   9  14        5.54        2.93      8.26 o 
   6   9  14      849.97      897.52     33.40 o 
   7   9  14     1423.77     1393.67     24.87 o 
   8   9  14        2.19        6.64      7.95 o 
   9   9  14       29.08       18.72      8.34 o 
  10   9  14       23.15       20.06      7.31 o 
  11   9  14       59.47       49.39      8.36 o 
  12   9  14        8.18       -3.61      5.75 o 
   0  10  14        3.30        6.46     13.81 o 
   1  10  14     1307.42     1279.34     27.79 o 
   2  10  14       71.31       81.63     10.89 o 
   3  10  14      535.64      549.76     21.69 o 
   4  10  14      751.13      754.31     20.78 o 
   5  10  14      926.37      823.49     34.72 o 
   6  10  14     1741.31     1640.74     32.54 o 
   7  10  14      254.32      245.92     13.60 o 
   8  10  14      138.37      116.94     10.88 o 
   9  10  14       50.62       47.59      9.33 o 
  10  10  14       30.60       38.31      8.96 o 
  11  10  14      390.66      407.53     12.09 o 
  12  10  14       19.60       18.53      8.46 o 
   1  11  14      482.37      492.12     25.95 o 
   2  11  14      838.75      813.87     31.37 o 
   3  11  14        0.70       -8.45      8.45 o 
   4  11  14      423.08      413.58     19.11 o 
   5  11  14       11.56       -6.19      9.87 o 
   6  11  14       38.88       45.33      9.94 o 
   7  11  14      408.28      396.06     15.70 o 
   8  11  14       46.36       34.69      9.25 o 
   9  11  14       17.45        6.50     10.11 o 
  10  11  14       27.25       37.48      9.10 o 
  11  11  14       51.56       42.06      7.96 o 
   0  12  14       71.58      119.35     16.82 o 
   1  12  14       93.48       82.72     11.36 o 
   2  12  14      233.04      277.89     11.91 o 
   3  12  14      265.69      312.21     12.98 o 
   4  12  14        3.83       -4.92      8.10 o 
   5  12  14       28.66       44.39      9.66 o 
   6  12  14        6.56        3.06      8.94 o 
   7  12  14      459.27      457.58     16.76 o 
   8  12  14       17.65       48.24      9.54 o 
   9  12  14       68.15       80.11     10.16 o 
  10  12  14        0.08       -0.89      7.43 o 
   1  13  14      134.81      123.12      9.31 o 
   2  13  14        9.82        9.53      8.83 o 
   3  13  14     1029.18      983.63     22.25 o 
   4  13  14       90.83      108.21     12.51 o 
   5  13  14      853.16      836.38     19.34 o 
   6  13  14      100.36       79.39     13.67 o 
   7  13  14        0.19        3.68     12.04 o 
   8  13  14       25.57       11.39      9.13 o 
   9  13  14        6.32       -4.03      8.57 o 
   0  14  14      148.29      137.89     13.66 o 
   1  14  14      396.30      388.55     14.33 o 
   2  14  14      402.69      432.05     15.22 o 
   3  14  14       51.21       55.15      9.65 o 
   4  14  14        5.36       -1.59      9.40 o 
   5  14  14       67.13       75.13      9.14 o 
   6  14  14        8.09        1.60     10.54 o 
   7  14  14      100.50      123.31     11.69 o 
   8  14  14      114.91      121.28     11.34 o 
   1  15  14       71.11       47.08      9.32 o 
   2  15  14      117.03      122.50     11.65 o 
   3  15  14      216.22      197.58     11.99 o 
   4  15  14      105.85      109.35     12.21 o 
   5  15  14      139.13      139.14     10.59 o 
   6  15  14       55.12       59.60     12.11 o 
   7  15  14       80.12      100.05     10.83 o 
   0  16  14      175.28      148.05     15.94 o 
   1  16  14        5.45        7.27      8.78 o 
   2  16  14      153.74      149.91     12.91 o 
   3  16  14      341.92      326.50     14.55 o 
   4  16  14       86.94       93.25     11.22 o 
   5  16  14        0.16       -1.97      9.96 o 
   1  17  14      151.91      173.02     14.25 o 
   2  17  14        1.39       -9.44      9.44 o 
   3  17  14       47.70       15.71     17.95 o 
   1   1  15      378.94      399.12     15.31 o 
   2   1  15     7227.42     6975.39     71.97 o 
   3   1  15     2539.42     2449.08     29.77 o 
   4   1  15     2217.83     2490.70     30.29 o 
   5   1  15      121.20      110.30      9.06 o 
   6   1  15       19.95       11.68      7.93 o 
   7   1  15      188.22      208.03     13.83 o 
   8   1  15       65.28       89.95     11.23 o 
   9   1  15        5.71       -0.75     11.04 o 
  10   1  15      154.85      149.86     10.68 o 
  11   1  15      851.88      806.33     16.80 o 
  12   1  15        1.80        0.09     12.21 o 
  13   1  15       72.89       74.01     10.04 o 
  14   1  15       12.02       24.68      7.93 o 
   0   2  15      278.20      329.81     22.96 o 
   1   2  15       42.86       16.15     12.38 o 
   2   2  15     1627.83     1843.39     34.58 o 
   3   2  15     3826.74     4146.26     45.59 o 
   4   2  15     2740.37     3073.22     39.86 o 
   5   2  15        4.78        5.63      7.18 o 
   6   2  15      314.58      310.81     12.73 o 
   7   2  15      516.28      568.66     19.69 o 
   8   2  15        6.92       31.02     10.87 o 
   9   2  15     1284.95     1351.58     35.50 o 
  10   2  15       33.09       40.11     10.68 o 
  11   2  15      191.59      213.66     13.21 o 
  12   2  15      136.29      115.09      9.97 o 
  13   2  15       99.29       93.19      8.87 o 
  14   2  15        0.25       -7.01      7.01 o 
   1   3  15     1625.84     1725.94     29.15 o 
   2   3  15    13320.19    13902.43    118.54 o 
   3   3  15       92.90       70.20      7.74 o 
   4   3  15        7.89       13.61      7.29 o 
   5   3  15      342.48      336.24     11.99 o 
   6   3  15      650.34      639.86     15.20 o 
   7   3  15      324.89      297.36     16.54 o 
   8   3  15       59.90       44.40     11.87 o 
   9   3  15        0.21        4.89     11.89 o 
  10   3  15      542.89      532.62     13.92 o 
  11   3  15      234.34      200.49     12.38 o 
  12   3  15       35.73       25.20      7.64 o 
  13   3  15       54.08       53.45      7.35 o 
  14   3  15       57.28       53.41      8.62 o 
   0   4  15     4357.25     4753.89    124.72 o 
   1   4  15    15667.35    16158.61    183.00 o 
   2   4  15     8069.85     7913.27     77.51 o 
   3   4  15       88.00      109.96      7.91 o 
   4   4  15      524.32      600.03     17.18 o 
   5   4  15      583.86      654.04     16.26 o 
   6   4  15     3407.15     3494.23     45.85 o 
   7   4  15        6.38        9.36     10.28 o 
   8   4  15      295.73      321.62     20.74 o 
   9   4  15     2016.57     1950.42     53.47 o 
  10   4  15      728.10      681.06     14.07 o 
  11   4  15        6.95       22.53      8.70 o 
  12   4  15       35.52       43.27      8.11 o 
  13   4  15        6.07       -2.52      7.38 o 
  14   4  15      140.37      140.94      8.36 o 
   1   5  15       21.37       41.51      9.03 o 
   2   5  15     2855.14     2608.31     33.02 o 
   3   5  15     1085.20     1015.09     16.94 o 
   4   5  15     1788.59     1571.62     25.44 o 
   5   5  15      846.53      742.15     20.67 o 
   6   5  15     3245.10     3254.02     40.28 o 
   7   5  15       80.78       82.83     12.77 o 
   8   5  15      931.55      874.82     29.07 o 
   9   5  15      506.14      583.12     21.90 o 
  10   5  15     1125.93     1144.31     20.86 o 
  11   5  15        3.09        8.87      7.42 o 
  12   5  15        7.89        1.93     10.80 o 
  13   5  15       49.89       53.56      8.05 o 
   0   6  15      680.97      742.64     53.85 o 
   1   6  15       30.08       32.39     10.09 o 
   2   6  15      322.90      315.84     11.90 o 
   3   6  15      100.26      101.70     10.00 o 
   4   6  15     1214.82     1240.17     22.74 o 
   5   6  15       23.10        7.41      6.79 o 
   6   6  15     2411.23     2387.96     30.91 o 
   7   6  15       55.44       47.02     12.69 o 
   8   6  15     1219.56     1231.54     29.43 o 
   9   6  15       42.51       24.78      6.82 o 
  10   6  15       32.57       27.11      6.58 o 
  11   6  15        2.14       -6.87      6.87 o 
  12   6  15      252.72      240.07     11.06 o 
  13   6  15        0.01        5.36      5.92 o 
   1   7  15       44.61       66.99     10.83 o 
   2   7  15     1478.73     1345.24     33.08 o 
   3   7  15     1177.76     1164.16     22.60 o 
   4   7  15      117.28      110.88      9.75 o 
   5   7  15       78.42       85.27      8.87 o 
   6   7  15       25.87       20.23     12.16 o 
   7   7  15       11.30        7.43     12.10 o 
   8   7  15     2137.18     2001.48     35.95 o 
   9   7  15       52.31       54.56      7.55 o 
  10   7  15      330.09      318.00     16.85 o 
  11   7  15       30.26       26.71      7.39 o 
  12   7  15       29.52       25.23      6.30 o 
  13   7  15        0.94        1.26      6.16 o 
   0   8  15      543.35      420.38     24.86 o 
   1   8  15       24.10       19.31      8.16 o 
   2   8  15      337.87      294.34     14.85 o 
   3   8  15       39.11       54.41     10.24 o 
   4   8  15        0.20        8.02      8.73 o 
   5   8  15        3.33       -2.01      8.08 o 
   6   8  15      809.96      831.60     35.90 o 
   7   8  15       58.21       35.85     13.25 o 
   8   8  15      419.01      444.35     12.50 o 
   9   8  15        6.70        0.73      7.74 o 
  10   8  15      172.54      163.71      9.56 o 
  11   8  15       18.77       18.38      7.68 o 
  12   8  15       27.12       14.59      6.87 o 
   1   9  15       67.11       84.80     11.37 o 
   2   9  15        4.36       18.43      9.56 o 
   3   9  15      248.91      213.06     14.90 o 
   4   9  15      261.74      267.37     14.47 o 
   5   9  15       31.55       20.37      9.08 o 
   6   9  15      338.82      295.03     41.51 o 
   7   9  15        0.14       -3.39      8.03 o 
   8   9  15       13.08        1.48      9.51 o 
   9   9  15        0.21       -6.47     10.37 o 
  10   9  15        9.92        3.01      7.14 o 
  11   9  15        0.16       -6.98      6.98 o 
  12   9  15        1.48       -5.06      6.12 o 
   0  10  15      372.67      334.83     44.83 o 
   1  10  15      113.59       86.83     11.67 o 
   2  10  15      870.20      820.30     25.44 o 
   3  10  15      387.64      359.42     17.08 o 
   4  10  15      908.08      848.40     23.42 o 
   5  10  15      105.40       95.66     25.05 o 
   6  10  15       13.72       24.22     10.78 o 
   7  10  15      189.65      215.39     13.04 o 
   8  10  15      205.66      212.72     12.58 o 
   9  10  15       22.74       32.14      9.13 o 
  10  10  15       90.47       72.01      9.32 o 
  11  10  15       59.29       66.06      9.07 o 
   1  11  15      494.41      472.40     22.87 o 
   2  11  15        2.83        0.18      9.01 o 
   3  11  15      467.28      507.71     25.06 o 
   4  11  15      406.18      406.73     14.69 o 
   5  11  15       64.21       93.28     11.27 o 
   6  11  15       85.08      112.96     14.16 o 
   7  11  15        0.72       10.73      9.87 o 
   8  11  15        9.78        5.57      8.51 o 
   9  11  15       49.88       32.03      9.91 o 
  10  11  15      129.59      121.32     10.64 o 
  11  11  15       24.37       16.69      9.10 o 
   0  12  15        1.63       -6.91     10.07 o 
   1  12  15     1346.28     1271.25     26.85 o 
   2  12  15        2.69        3.00      7.52 o 
   3  12  15        0.25       13.40      7.78 o 
   4  12  15      258.56      247.16     14.02 o 
   5  12  15      485.02      396.04     18.21 o 
   6  12  15       12.37       16.31      9.30 o 
   7  12  15      312.18      278.32     15.07 o 
   8  12  15       11.95       -8.12      8.12 o 
   9  12  15      513.38      536.44     24.93 o 
  10  12  15       86.40       80.16      9.71 o 
   1  13  15       13.31       15.06      8.39 o 
   2  13  15      338.13      360.30     16.13 o 
   3  13  15      599.37      595.82     19.70 o 
   4  13  15        3.21        8.75      9.46 o 
   5  13  15       79.25       69.81      9.30 o 
   6  13  15      184.10      161.67     12.21 o 
   7  13  15       24.67       43.70      9.15 o 
   8  13  15        0.97       -7.96      7.96 o 
   9  13  15        2.32        0.10      8.98 o 
   0  14  15       42.51       63.64     11.86 o 
   1  14  15      105.12      146.68     12.90 o 
   2  14  15      248.37      256.88     12.92 o 
   3  14  15      271.79      273.78     13.86 o 
   4  14  15       58.81       55.65      9.47 o 
   5  14  15        0.45       -7.46      7.46 o 
   6  14  15      153.28      179.96     12.24 o 
   7  14  15      125.14      127.68     15.22 o 
   8  14  15       36.49       34.83      8.66 o 
   1  15  15      237.04      220.80     12.47 o 
   2  15  15      420.53      463.12     16.99 o 
   3  15  15        0.45        2.42      7.60 o 
   4  15  15      270.01      258.41     14.29 o 
   5  15  15       22.43       11.79      8.22 o 
   6  15  15        7.15        0.80     10.18 o 
   7  15  15        3.57        5.38     10.37 o 
   0  16  15      202.29      182.79     20.91 o 
   1  16  15       34.71       27.74     12.04 o 
   2  16  15       19.26       26.45      9.71 o 
   3  16  15       15.27       15.61      9.84 o 
   4  16  15       11.01        2.63     13.66 o 
   5  16  15        7.63       35.90     20.19 o 
   1  17  15       42.17       41.57     13.42 o 
   2  17  15       20.16        4.17     33.65 o 
   3  17  15       20.12       -6.73     17.95 o 
   0   0  16      391.10      583.34     42.63 o 
   1   0  16     5690.84     5811.39     82.91 o 
   2   0  16     3233.94     2731.22     48.06 o 
   3   0  16     1888.12     2000.86     35.40 o 
   4   0  16      136.89      189.06     13.54 o 
   5   0  16     1079.26     1079.62     26.91 o 
   6   0  16       74.01       69.79     12.87 o 
   7   0  16     1364.23     1273.70     34.99 o 
   8   0  16     2600.65     2593.19    134.62 o 
   9   0  16     1412.43     1491.03     47.58 o 
  10   0  16        8.59        6.63     10.31 o 
  11   0  16      130.15      143.38     13.43 o 
  12   0  16      116.48      127.03     12.90 o 
  13   0  16       11.19       13.46     13.46 o 
  14   0  16      156.50      143.59     15.71 o 
   1   1  16      429.72      493.99     13.81 o 
   2   1  16      242.23      284.04     11.60 o 
   3   1  16     1414.70     1340.37     21.15 o 
   4   1  16     8092.81     7650.49     67.73 o 
   5   1  16      261.33      298.69     12.10 o 
   6   1  16     1025.51     1047.83     23.68 o 
   7   1  16      173.38      218.80     13.35 o 
   8   1  16        7.70       15.28      9.84 o 
   9   1  16      208.76      193.38     16.22 o 
  10   1  16       40.78       54.01     10.33 o 
  11   1  16        2.28        9.62     10.82 o 
  12   1  16     1283.69     1278.52     20.88 o 
  13   1  16       71.27       86.52     11.34 o 
  14   1  16      120.41      111.12     22.44 o 
   0   2  16      679.09      551.33     24.73 o 
   1   2  16      380.25      321.21     11.75 o 
   2   2  16      645.96      751.32     15.93 o 
   3   2  16     1066.52     1087.00     20.36 o 
   4   2  16      527.28      462.12     14.87 o 
   5   2  16      292.95      289.69     19.87 o 
   6   2  16      163.03      131.74     10.69 o 
   7   2  16      289.68      245.30     17.58 o 
   8   2  16     2609.26     2533.09     43.87 o 
   9   2  16       85.54      141.43     14.60 o 
  10   2  16      178.11      167.36     11.09 o 
  11   2  16      180.08      207.88     10.95 o 
  12   2  16      232.95      192.44     12.54 o 
  13   2  16       31.36       24.48      6.96 o 
  14   2  16        1.69        0.00     10.10 o 
   1   3  16      133.50      179.73     10.99 o 
   2   3  16     1781.09     1809.95     24.94 o 
   3   3  16      944.12     1132.59     19.69 o 
   4   3  16     5654.93     5955.71     66.50 o 
   5   3  16       45.85       74.65      8.22 o 
   6   3  16     1215.32     1320.71     23.07 o 
   7   3  16       31.95       34.67     11.11 o 
   8   3  16      658.50      634.80     27.62 o 
   9   3  16     1441.54     1411.88     35.87 o 
  10   3  16       36.73       42.57      6.71 o 
  11   3  16       24.35       20.48      7.31 o 
  12   3  16       23.14       28.23      7.67 o 
  13   3  16        6.14        6.74      6.45 o 
  14   3  16        2.78       -1.75      7.01 o 
   0   4  16     1106.25      930.19     64.73 o 
   1   4  16     1243.35     1319.57     29.63 o 
   2   4  16     1745.89     1965.91     28.07 o 
   3   4  16     1641.42     1730.17     23.94 o 
   4   4  16      138.16      176.73     10.36 o 
   5   4  16       11.85       17.43      6.85 o 
   6   4  16       69.52       55.53      7.09 o 
   7   4  16     2200.36     2219.50     40.24 o 
   8   4  16       71.43       67.95     14.74 o 
   9   4  16      742.83      725.92     38.49 o 
  10   4  16       33.27       37.05      6.89 o 
  11   4  16       38.35       40.33      7.08 o 
  12   4  16       63.08       87.73      8.85 o 
  13   4  16        5.75        8.30      6.49 o 
  14   4  16        0.04       11.22     11.22 o 
   1   5  16     3411.57     3257.60     45.22 o 
   2   5  16      353.54      380.40     13.26 o 
   3   5  16     2619.12     2577.39     30.24 o 
   4   5  16      377.75      368.76     13.46 o 
   5   5  16     1156.56     1107.79     20.76 o 
   6   5  16      451.35      415.73     12.72 o 
   7   5  16        0.91      -13.38     13.38 o 
   8   5  16       32.50       14.28     11.69 o 
   9   5  16      409.65      427.99     11.37 o 
  10   5  16        0.51        4.25      6.51 o 
  11   5  16        0.43        0.53      6.45 o 
  12   5  16       26.98       36.08      7.99 o 
  13   5  16       23.20       22.29      6.70 o 
   0   6  16     9870.29    10996.03    300.65 o 
   1   6  16      848.81      990.92     27.57 o 
   2   6  16        7.51       28.01      8.15 o 
   3   6  16     1931.23     1911.96     29.81 o 
   4   6  16        4.41        2.31      9.17 o 
   5   6  16        0.58        0.60      6.90 o 
   6   6  16       11.67       14.89      6.74 o 
   7   6  16      723.97      677.82     23.99 o 
   8   6  16      195.19      205.14     17.87 o 
   9   6  16      121.73      135.91      8.44 o 
  10   6  16      267.46      236.58      9.53 o 
  11   6  16       53.23       65.82      7.92 o 
  12   6  16        3.34       -1.16      8.19 o 
  13   6  16       17.49       10.58      5.82 o 
   1   7  16       21.76       18.94      9.07 o 
   2   7  16       21.53       30.79      8.57 o 
   3   7  16       17.05       40.30      9.12 o 
   4   7  16     3970.58     3833.70     49.24 o 
   5   7  16      113.91      103.69     10.38 o 
   6   7  16      851.33      809.85     18.94 o 
   7   7  16        0.81       -0.70      9.63 o 
   8   7  16        6.50        3.59      6.32 o 
   9   7  16        0.46       -5.89      7.81 o 
  10   7  16       40.29       38.76      8.45 o 
  11   7  16      180.40      162.38     10.13 o 
  12   7  16      113.16      124.50      7.53 o 
  13   7  16       60.42       72.27      8.62 o 
   0   8  16     4142.08     3771.18     74.99 o 
   1   8  16       76.78       45.16     13.21 o 
   2   8  16       17.11        3.84      9.58 o 
   3   8  16      304.40      254.65     15.21 o 
   4   8  16      251.69      232.24     13.83 o 
   5   8  16      197.74      183.88     12.16 o 
   6   8  16      329.49      312.55     22.98 o 
   7   8  16      208.01      223.57     18.32 o 
   8   8  16      348.42      394.44     12.80 o 
   9   8  16      313.04      290.78     11.76 o 
  10   8  16        1.59        8.59      7.66 o 
  11   8  16        3.19       -1.11      6.85 o 
  12   8  16       12.85        6.27      5.98 o 
   1   9  16      761.65      848.38     25.96 o 
   2   9  16     1585.88     1526.41     33.51 o 
   3   9  16      374.01      384.57     18.68 o 
   4   9  16     4771.44     4534.26     59.79 o 
   5   9  16     1709.11     1596.53     29.95 o 
   6   9  16        3.53      -21.31     21.31 o 
   7   9  16     1030.70      893.67     19.04 o 
   8   9  16       80.49       86.75      9.73 o 
   9   9  16      199.65      223.12     12.62 o 
  10   9  16       36.12       46.68      7.84 o 
  11   9  16       49.52       32.12      7.37 o 
  12   9  16      263.29      286.73     10.78 o 
   0  10  16     1539.57     1559.42     44.63 o 
   1  10  16       71.46       39.77     10.42 o 
   2  10  16      259.86      238.59     18.03 o 
   3  10  16     3668.88     3363.99     57.08 o 
   4  10  16       66.16       79.66     11.00 o 
   5  10  16     1390.86     1452.84     54.75 o 
   6  10  16        0.31        7.61     11.58 o 
   7  10  16       22.82       39.34     10.03 o 
   8  10  16      978.96      936.73     25.59 o 
   9  10  16       78.26       88.01     10.48 o 
  10  10  16       55.26       71.93     14.82 o 
  11  10  16        2.09       14.82      6.74 o 
   1  11  16      316.17      298.13     19.59 o 
   2  11  16       59.15       78.36     10.92 o 
   3  11  16     1396.29     1336.46     41.58 o 
   4  11  16      533.66      587.82     17.25 o 
   5  11  16       33.25       13.25     12.85 o 
   6  11  16        2.08        4.85      9.97 o 
   7  11  16        2.42        7.13     11.26 o 
   8  11  16      196.00      188.95     11.72 o 
   9  11  16        5.60        0.70      8.77 o 
  10  11  16       60.22       74.52      9.29 o 
  11  11  16        9.26        1.06      6.91 o 
   0  12  16      249.42      234.85     17.43 o 
   1  12  16       20.06       11.06      7.96 o 
   2  12  16       48.17       33.70      8.36 o 
   3  12  16       22.78       19.33      8.65 o 
   4  12  16        1.02        1.05      8.88 o 
   5  12  16       22.28       23.20      9.50 o 
   6  12  16      559.45      557.12     19.67 o 
   7  12  16       31.78       22.75      9.46 o 
   8  12  16       17.52       25.82      9.69 o 
   9  12  16       15.77       21.81      9.71 o 
  10  12  16        2.82        5.97      6.98 o 
   1  13  16       29.37       14.50      9.54 o 
   2  13  16      160.57      170.93     13.79 o 
   3  13  16       29.60       22.97     10.00 o 
   4  13  16        0.90      -10.14     10.49 o 
   5  13  16       31.21       20.62      8.95 o 
   6  13  16      111.64      134.13     12.01 o 
   7  13  16        0.39       -0.43      8.58 o 
   8  13  16       30.17       29.78     10.01 o 
   9  13  16       27.17        9.66      8.01 o 
   0  14  16       27.76       13.56     12.14 o 
   1  14  16      144.40      133.17      9.92 o 
   2  14  16      142.77      179.47     11.67 o 
   3  14  16        4.01       -3.75      8.51 o 
   4  14  16        0.66        9.32      9.11 o 
   5  14  16        7.15        4.14      8.17 o 
   6  14  16      229.66      215.96     12.45 o 
   7  14  16       39.65       35.88      8.98 o 
   8  14  16      267.41      262.02     17.95 o 
   1  15  16      174.94      222.84     13.22 o 
   2  15  16       39.60       47.20      9.35 o 
   3  15  16       90.55       62.92      9.85 o 
   4  15  16      364.82      324.94     13.82 o 
   5  15  16        7.50        2.66      9.59 o 
   6  15  16      141.76      144.24     10.70 o 
   0  16  16     1050.12     1088.95     56.09 o 
   1  16  16       76.85       60.99     11.13 o 
   2  16  16       20.05        8.90     11.51 o 
   3  16  16       13.90        6.00     10.20 o 
   4  16  16        7.31        5.75     12.40 o 
   1  17  16       23.42       12.34     11.11 o 
   2  17  16        8.62       -4.49     15.71 o 
   1   1  17       10.19       15.02      6.89 o 
   2   1  17      797.48      924.06     17.72 o 
   3   1  17     1388.32     1478.14     24.69 o 
   4   1  17      180.10      231.21     10.49 o 
   5   1  17     1810.93     1736.09     25.19 o 
   6   1  17       61.23       88.08      9.64 o 
   7   1  17       49.06       35.60      9.94 o 
   8   1  17       70.90       62.60     11.15 o 
   9   1  17      525.62      521.72     28.86 o 
  10   1  17      117.62      114.02     10.81 o 
  11   1  17       10.95       -1.95      9.05 o 
  12   1  17        8.76       20.67      6.63 o 
  13   1  17        7.63       -2.52      7.26 o 
  14   1  17        5.83        1.75      7.01 o 
   0   2  17      170.44      125.11     14.40 o 
   1   2  17     3326.08     3361.38     39.34 o 
   2   2  17     4260.22     4144.42     44.10 o 
   3   2  17     1040.12     1165.20     22.00 o 
   4   2  17      500.75      506.08     15.78 o 
   5   2  17      575.43      607.78     16.71 o 
   6   2  17      167.86      177.96      9.73 o 
   7   2  17     1363.14     1348.50     27.93 o 
   8   2  17      121.94      133.06     14.44 o 
   9   2  17      592.75      599.44     25.89 o 
  10   2  17      723.59      670.61     14.15 o 
  11   2  17       75.62       72.51      7.80 o 
  12   2  17       59.40       57.14      7.54 o 
  13   2  17        3.12       -3.10      6.59 o 
  14   2  17       39.73       42.08      8.97 o 
   1   3  17       19.49       23.28      9.57 o 
   2   3  17      290.06      273.52     14.72 o 
   3   3  17        6.42        9.29      6.88 o 
   4   3  17     1042.25     1049.86     20.02 o 
   5   3  17      351.53      293.60     11.84 o 
   6   3  17       79.81       73.55      8.67 o 
   7   3  17      480.84      480.11     27.93 o 
   8   3  17      583.06      571.62     23.75 o 
   9   3  17       61.81       60.20     14.37 o 
  10   3  17      475.13      439.46     11.76 o 
  11   3  17        3.49        9.73      6.58 o 
  12   3  17        2.63        4.81      6.07 o 
  13   3  17      422.97      447.40     13.85 o 
  14   3  17       22.38       24.68      7.93 o 
   0   4  17     2965.85     3063.14     63.01 o 
   1   4  17     3417.18     3175.59     50.51 o 
   2   4  17     2344.59     2351.45     32.43 o 
   3   4  17      659.25      541.18     14.52 o 
   4   4  17     4687.04     4930.17     54.52 o 
   5   4  17     2781.27     2805.60     35.99 o 
   6   4  17      519.71      513.75     14.78 o 
   7   4  17      997.31     1093.17     37.13 o 
   8   4  17      218.48      201.08     16.41 o 
   9   4  17      819.81      837.77     25.32 o 
  10   4  17      150.26      157.02      8.75 o 
  11   4  17        1.48        1.73      6.39 o 
  12   4  17       16.64       14.88      6.24 o 
  13   4  17       11.98       14.83      7.04 o 
   1   5  17        1.05        1.48      7.63 o 
   2   5  17      512.46      471.14     17.77 o 
   3   5  17      515.51      493.94     13.05 o 
   4   5  17       42.73       59.94      8.27 o 
   5   5  17     4382.60     4414.87     63.95 o 
   6   5  17      270.02      310.61     12.60 o 
   7   5  17      748.21      776.98     25.12 o 
   8   5  17        5.77       27.32     13.98 o 
   9   5  17     1131.04     1116.01     16.91 o 
  10   5  17      245.98      218.51      9.44 o 
  11   5  17       34.26       25.57      6.38 o 
  12   5  17        3.67       12.54      7.72 o 
  13   5  17      247.58      305.47     10.43 o 
   0   6  17        0.24       29.17     26.92 o 
   1   6  17     2254.70     1975.52     58.62 o 
   2   6  17     4269.94     4555.15     57.82 o 
   3   6  17      398.66      391.38     16.62 o 
   4   6  17      771.59      759.56     18.30 o 
   5   6  17      839.38      780.90     19.23 o 
   6   6  17      534.89      518.71     18.87 o 
   7   6  17       83.18       77.72     12.98 o 
   8   6  17      151.04      164.62     21.91 o 
   9   6  17     1946.17     1850.09     23.19 o 
  10   6  17       40.23       32.81      8.32 o 
  11   6  17       67.08       57.14      7.84 o 
  12   6  17        0.44       -4.96     10.37 o 
  13   6  17        8.76       -2.58      5.64 o 
   1   7  17     1366.29     1306.89     35.95 o 
   2   7  17       40.03       35.75      9.15 o 
   3   7  17      212.51      300.56     26.70 o 
   4   7  17      805.55      805.53     20.45 o 
   5   7  17     1650.07     1490.33     27.29 o 
   6   7  17       57.93       60.17      8.66 o 
   7   7  17       43.70       25.51     14.88 o 
   8   7  17      139.30      127.61      8.88 o 
   9   7  17      332.85      363.37     14.01 o 
  10   7  17       71.58       98.92      9.38 o 
  11   7  17       60.66       45.24      9.27 o 
  12   7  17       34.92       20.04      7.07 o 
  13   7  17       55.97       74.04     11.22 o 
   0   8  17       30.67       12.39     15.84 o 
   1   8  17      183.82      171.60     16.71 o 
   2   8  17      566.08      654.99     20.71 o 
   3   8  17     1939.69     2026.79     47.07 o 
   4   8  17       21.10       13.64      9.67 o 
   5   8  17      285.38      222.58     14.55 o 
   6   8  17        0.31        4.56     13.01 o 
   7   8  17       57.13       67.30      9.20 o 
   8   8  17      204.69      241.83     11.01 o 
   9   8  17       12.49       14.07      7.72 o 
  10   8  17      193.10      172.49     10.58 o 
  11   8  17        5.91        4.38      6.76 o 
  12   8  17        2.98       -5.62      5.62 o 
   1   9  17        1.27        4.35     10.56 o 
   2   9  17      145.18      151.06     20.71 o 
   3   9  17      945.10      929.76     26.70 o 
   4   9  17      373.72      373.70     18.38 o 
   5   9  17      133.65      136.64     19.09 o 
   6   9  17      368.16      429.76     17.63 o 
   7   9  17      244.57      229.01     11.58 o 
   8   9  17        0.21       -1.65      8.20 o 
   9   9  17        2.08       19.81      8.79 o 
  10   9  17       47.82       46.69      9.71 o 
  11   9  17       11.44        7.44      6.50 o 
  12   9  17       50.86       67.31     13.46 o 
   0  10  17      248.61      261.99     22.16 o 
   1  10  17      388.05      350.62     17.53 o 
   2  10  17      102.64      100.72     13.02 o 
   3  10  17       61.66       56.29     10.06 o 
   4  10  17      311.24      296.45     16.67 o 
   5  10  17       90.62       95.49     11.34 o 
   6  10  17       12.23        1.47      9.59 o 
   7  10  17      119.73      118.63     12.75 o 
   8  10  17       72.70       75.98      9.94 o 
   9  10  17      143.20      125.54     10.80 o 
  10  10  17        1.26       -1.38      8.04 o 
  11  10  17        0.38        7.09      6.94 o 
   1  11  17        1.54       -6.28     12.78 o 
   2  11  17     1275.64     1229.42     28.55 o 
   3  11  17      113.28      116.31      9.77 o 
   4  11  17       26.13       26.52      9.53 o 
   5  11  17      176.68      163.41     12.75 o 
   6  11  17      121.74      124.35     12.35 o 
   7  11  17       51.35       62.67     11.17 o 
   8  11  17        2.85        1.49      9.42 o 
   9  11  17       23.38       11.85      9.10 o 
  10  11  17       35.49       32.14      8.68 o 
   0  12  17        7.88       13.71     12.46 o 
   1  12  17      601.27      549.28     17.18 o 
   2  12  17      734.07      695.08     20.20 o 
   3  12  17       28.04       24.76      9.19 o 
   4  12  17      133.26       95.80     12.21 o 
   5  12  17      265.57      225.91     13.72 o 
   6  12  17      406.89      371.31     19.43 o 
   7  12  17      257.99      256.25     20.27 o 
   8  12  17       32.59       36.19     14.74 o 
   9  12  17      335.11      292.65     12.85 o 
  10  12  17      119.24      142.46     10.32 o 
   1  13  17       34.28       21.52      9.54 o 
   2  13  17       53.71       69.34     11.25 o 
   3  13  17        1.02       10.83      9.29 o 
   4  13  17        6.91       11.37      8.21 o 
   5  13  17      205.81      192.72     11.54 o 
   6  13  17       10.78       12.87      9.24 o 
   7  13  17       71.87       77.22     12.25 o 
   8  13  17       83.69       84.19     15.37 o 
   9  13  17      122.42      100.45      9.85 o 
   0  14  17       51.68       38.78     13.09 o 
   1  14  17      680.79      652.22     19.06 o 
   2  14  17      254.44      270.93     13.30 o 
   3  14  17       71.77       54.35      9.65 o 
   4  14  17       14.70       27.81      9.03 o 
   5  14  17      362.14      350.95     15.66 o 
   6  14  17       37.92       51.29     20.40 o 
   7  14  17      231.31      212.09     12.86 o 
   8  14  17       19.29        7.85      9.52 o 
   1  15  17        1.81        1.70      9.02 o 
   2  15  17       58.37       52.38     10.40 o 
   3  15  17       28.90       31.08      9.27 o 
   4  15  17       35.95       37.44      9.68 o 
   5  15  17       48.90       65.34     20.16 o 
   6  15  17        1.05        1.63      8.62 o 
   0  16  17      228.45      219.54     19.78 o 
   1  16  17       24.91       17.77     11.17 o 
   2  16  17        3.82       -5.92      9.73 o 
   3  16  17       11.43       26.50     13.12 o 
   4  16  17        0.01       11.22     17.95 o 
   1  17  17       41.64        8.97     15.71 o 
   0   0  18      737.21      747.13     49.36 o 
   1   0  18      222.54      227.85     15.51 o 
   2   0  18      216.15      169.48     14.01 o 
   3   0  18      268.76      251.84     44.53 o 
   4   0  18       33.14       35.11     10.65 o 
   5   0  18      435.23      450.10     20.54 o 
   6   0  18       68.13       12.69     11.43 o 
   7   0  18      417.98      430.67     28.06 o 
   8   0  18       95.13      122.59     29.42 o 
   9   0  18     1577.54     1737.91     65.75 o 
  10   0  18      167.44      151.84     12.14 o 
  11   0  18      457.79      437.17     18.20 o 
  12   0  18        4.22        1.04     13.46 o 
  13   0  18        5.09        6.93      8.62 o 
  14   0  18        6.99       17.95     11.22 o 
   1   1  18      612.77      445.31     14.19 o 
   2   1  18     1549.23     1764.87     27.11 o 
   3   1  18       28.22       17.08      7.33 o 
   4   1  18      578.56      491.38     15.28 o 
   5   1  18     2060.78     2160.24     29.43 o 
   6   1  18     1085.15     1115.71     34.44 o 
   7   1  18     6107.60     5765.54     62.23 o 
   8   1  18        0.06        6.84     10.57 o 
   9   1  18      629.55      725.04     35.95 o 
  10   1  18        0.00       -4.40      6.68 o 
  11   1  18      106.63      113.27      9.09 o 
  12   1  18      255.99      240.88     10.22 o 
  13   1  18        2.11        0.28      7.26 o 
  14   1  18       52.34       48.26      7.93 o 
   0   2  18      557.34      528.97     21.39 o 
   1   2  18       45.05       61.12      9.70 o 
   2   2  18     8466.60     8757.55     80.68 o 
   3   2  18     5262.55     5387.61     54.89 o 
   4   2  18      149.04      116.40     10.12 o 
   5   2  18      452.89      454.87     15.75 o 
   6   2  18      216.03      247.17     11.01 o 
   7   2  18      263.58      313.13     15.57 o 
   8   2  18       22.27      -11.17     11.17 o 
   9   2  18      188.11      198.30     17.97 o 
  10   2  18        7.66        3.32      6.71 o 
  11   2  18       73.39       86.99     11.53 o 
  12   2  18        5.07       -2.98      6.56 o 
  13   2  18       69.09       67.33      8.10 o 
   1   3  18      993.70      992.05     32.27 o 
   2   3  18      125.70      110.66      9.48 o 
   3   3  18      215.41      243.16     11.56 o 
   4   3  18      541.42      538.74     16.09 o 
   5   3  18      142.49      163.05      9.29 o 
   6   3  18      165.22      180.07      9.67 o 
   7   3  18     1409.94     1367.14     31.73 o 
   8   3  18     2104.28     2150.44     41.27 o 
   9   3  18      163.72      162.98      9.88 o 
  10   3  18       58.85       38.85      7.37 o 
  11   3  18      281.42      277.95     10.13 o 
  12   3  18       47.12       53.23      6.92 o 
  13   3  18       23.62       11.53      6.81 o 
   0   4  18        5.19       25.67     14.13 o 
   1   4  18      385.29      352.93     21.61 o 
   2   4  18       61.06       65.12      9.59 o 
   3   4  18     1852.08     2019.99     27.47 o 
   4   4  18      428.53      389.00     13.16 o 
   5   4  18      106.89      149.03      9.88 o 
   6   4  18      512.19      524.75     18.66 o 
   7   4  18        2.04      -11.10     17.06 o 
   8   4  18      119.14      105.02     14.40 o 
   9   4  18       10.17        9.37      6.62 o 
  10   4  18       96.85      112.58     10.10 o 
  11   4  18        2.88        5.00      6.58 o 
  12   4  18       37.16       48.36      7.99 o 
  13   4  18        4.16        9.02      5.92 o 
   1   5  18      316.70      399.42     22.03 o 
   2   5  18       38.94       37.67     10.43 o 
   3   5  18      481.22      457.21     12.85 o 
   4   5  18       39.45       37.31      7.97 o 
   5   5  18       91.12      131.94      9.59 o 
   6   5  18      367.49      369.45     14.45 o 
   7   5  18       63.03       67.02     13.17 o 
   8   5  18      791.90      773.52     27.71 o 
   9   5  18      231.08      229.50     10.73 o 
  10   5  18       47.77       41.66      6.93 o 
  11   5  18      111.04      105.27      8.38 o 
  12   5  18       19.71       29.71      7.04 o 
  13   5  18       75.81       79.76      9.77 o 
   0   6  18     2807.81     2598.12    105.45 o 
   1   6  18      120.33      169.80     21.94 o 
   2   6  18       22.97       51.49     11.43 o 
   3   6  18      980.40     1066.28     24.44 o 
   4   6  18     1753.13     1841.44     33.34 o 
   5   6  18     1063.08     1089.66     21.34 o 
   6   6  18        5.60       15.18      6.99 o 
   7   6  18      381.93      402.26     17.34 o 
   8   6  18      133.98      115.88      8.89 o 
   9   6  18       49.62       47.58      9.48 o 
  10   6  18      345.01      329.39     12.88 o 
  11   6  18      393.46      436.64     23.73 o 
  12   6  18       26.32        7.35      6.49 o 
  13   6  18       16.37       15.71      7.93 o 
   1   7  18     2923.04     3020.97     64.35 o 
   2   7  18       42.53       35.68      9.01 o 
   3   7  18     2718.71     2749.27     51.79 o 
   4   7  18      272.68      243.50     16.29 o 
   5   7  18        5.04       -4.32      8.14 o 
   6   7  18        3.67       -5.19     12.33 o 
   7   7  18     1206.05     1291.79     30.26 o 
   8   7  18       87.32       99.67      8.85 o 
   9   7  18       33.16       39.61      9.16 o 
  10   7  18      156.28      155.56     10.09 o 
  11   7  18      155.70      150.03     11.37 o 
  12   7  18        4.55       -1.51      5.98 o 
   0   8  18     1326.06     1392.38     50.09 o 
   1   8  18     1357.82     1185.00     37.89 o 
   2   8  18     1785.27     2003.83     36.14 o 
   3   8  18      986.20     1000.24     33.12 o 
   4   8  18        3.66        4.32      9.07 o 
   5   8  18      995.85     1024.69     23.63 o 
   6   8  18      394.08      413.29     21.70 o 
   7   8  18      181.29      186.68     10.46 o 
   8   8  18      489.41      501.43     17.60 o 
   9   8  18       37.82       52.16      8.59 o 
  10   8  18      204.30      203.75     11.06 o 
  11   8  18      181.42      198.00     13.25 o 
  12   8  18        0.26       -2.22      7.02 o 
   1   9  18      934.27      915.52     29.16 o 
   2   9  18        2.96        2.67     11.62 o 
   3   9  18      935.73      974.46     43.07 o 
   4   9  18     1992.19     1900.12     39.51 o 
   5   9  18       10.13       26.62      9.77 o 
   6   9  18       33.44       40.26     10.31 o 
   7   9  18      488.62      510.55     18.45 o 
   8   9  18       21.19       19.08      9.24 o 
   9   9  18      308.66      259.62     13.10 o 
  10   9  18      162.85      117.99      9.89 o 
  11   9  18       22.04       15.49      6.60 o 
   0  10  18        3.46      -15.84     15.84 o 
   1  10  18       61.24       68.65     13.55 o 
   2  10  18      153.67      169.27     17.71 o 
   3  10  18      151.64      195.27     16.15 o 
   4  10  18      424.33      485.18     17.11 o 
   5  10  18     1443.31     1409.30     23.80 o 
   6  10  18       54.92       42.56     10.88 o 
   7  10  18      104.74      108.90     12.11 o 
   8  10  18      182.09      166.60     13.52 o 
   9  10  18       19.31       17.97      8.90 o 
  10  10  18       14.55       16.61      7.30 o 
  11  10  18      338.67      382.80     14.11 o 
   1  11  18      318.08      376.78     17.15 o 
   2  11  18      205.01      177.64     11.37 o 
   3  11  18      111.98      132.42      9.38 o 
   4  11  18      123.64      124.45     13.45 o 
   5  11  18      650.26      659.24     22.14 o 
   6  11  18      131.05      104.63     10.97 o 
   7  11  18      218.76      247.64     14.85 o 
   8  11  18       16.60       15.05     17.61 o 
   9  11  18        9.26        5.89      8.77 o 
  10  11  18        0.02        3.20      7.10 o 
   0  12  18       30.01       17.86     18.84 o 
   1  12  18        0.35        4.13      9.89 o 
   2  12  18      113.28      121.34     13.01 o 
   3  12  18      348.50      392.16     18.35 o 
   4  12  18        4.18        1.42      9.33 o 
   5  12  18      132.48      116.00     11.05 o 
   6  12  18       11.57       -3.74     10.80 o 
   7  12  18       38.90       32.64     10.00 o 
   8  12  18        0.15       15.08      9.75 o 
   9  12  18       58.16       38.88      9.07 o 
   1  13  18      259.63      296.41     17.74 o 
   2  13  18       99.33       82.92     11.20 o 
   3  13  18      229.29      224.28     14.40 o 
   4  13  18      101.09       67.29      9.18 o 
   5  13  18      198.85      226.48     14.11 o 
   6  13  18       13.61       11.51     11.01 o 
   7  13  18       10.29       17.35      9.70 o 
   8  13  18       11.15       18.64      8.60 o 
   0  14  18       10.01       16.77     12.31 o 
   1  14  18       29.77       11.24      9.35 o 
   2  14  18      131.02      139.76     13.88 o 
   3  14  18       26.90       19.12     11.00 o 
   4  14  18        0.01       -5.64      7.86 o 
   5  14  18       34.44       35.95      8.85 o 
   6  14  18        0.25       -5.78     15.87 o 
   7  14  18       96.23       94.32     18.49 o 
   1  15  18      429.99      418.55     16.99 o 
   2  15  18        9.06       15.51      8.85 o 
   3  15  18      132.05      156.96     13.09 o 
   4  15  18       21.59       20.36      9.84 o 
   5  15  18      322.51      311.35     22.44 o 
   0  16  18      313.33      303.27     21.31 o 
   1  16  18        5.21        3.86     16.25 o 
   2  16  18        2.81        8.19      9.44 o 
   3  16  18      213.91      224.56     14.64 o 
   1   1  19      546.39      605.96     19.90 o 
   2   1  19     5750.77     6082.14     63.67 o 
   3   1  19     1670.75     1730.40     26.09 o 
   4   1  19      216.69      237.88     13.40 o 
   5   1  19       52.54       54.14      9.03 o 
   6   1  19       51.24       48.38      9.82 o 
   7   1  19        1.94        0.24      8.98 o 
   8   1  19      539.89      589.43     21.80 o 
   9   1  19      121.07      119.16      8.49 o 
  10   1  19       12.25        3.53      7.36 o 
  11   1  19        3.03        6.36      6.84 o 
  12   1  19       68.72       76.51      7.99 o 
  13   1  19       37.80       62.45     11.66 o 
   0   2  19      930.37      874.94     26.52 o 
   1   2  19       63.03      115.79     11.28 o 
   2   2  19       15.57        8.87      7.28 o 
   3   2  19       62.54       57.33      9.04 o 
   4   2  19      409.36      411.18     14.72 o 
   5   2  19     1867.52     1852.88     31.07 o 
   6   2  19     1474.80     1454.63     23.60 o 
   7   2  19        1.15        5.46      9.67 o 
   8   2  19      239.45      203.08     16.72 o 
   9   2  19      407.96      376.97     12.32 o 
  10   2  19       49.53       23.85      9.51 o 
  11   2  19       26.29       43.41      7.01 o 
  12   2  19       76.62       93.30      8.07 o 
  13   2  19        0.44        3.54      9.72 o 
   1   3  19      357.71      243.98     15.87 o 
   2   3  19     2627.58     2597.18     40.46 o 
   3   3  19      290.88      250.33     12.13 o 
   4   3  19      194.88      223.14     11.86 o 
   5   3  19     1468.89     1349.19     23.51 o 
   6   3  19     3282.65     3277.61     39.01 o 
   7   3  19      503.20      499.18     22.00 o 
   8   3  19       39.01       68.60     15.01 o 
   9   3  19      224.58      195.70      8.88 o 
  10   3  19       12.61       12.00      7.05 o 
  11   3  19       60.34       56.53      7.19 o 
  12   3  19       40.12       37.79      6.42 o 
  13   3  19       53.37       66.90      9.39 o 
   0   4  19     1160.16     1118.43     36.60 o 
   1   4  19        0.98       25.86     12.78 o 
   2   4  19     2146.13     2086.59     40.33 o 
   3   4  19      464.83      530.80     15.90 o 
   4   4  19     1222.68     1314.72     21.49 o 
   5   4  19        0.72       11.76      7.69 o 
   6   4  19     2970.20     2913.88     38.34 o 
   7   4  19      606.27      598.15     24.30 o 
   8   4  19       50.40       42.22     14.83 o 
   9   4  19      391.29      412.22     19.04 o 
  10   4  19      425.36      456.89     12.25 o 
  11   4  19       10.69       -1.95      6.33 o 
  12   4  19       80.98      115.21     10.15 o 
  13   4  19       24.30       20.43      6.59 o 
   1   5  19      209.87      184.23     17.98 o 
   2   5  19     1348.15     1375.18     30.44 o 
   3   5  19       51.05       58.24      7.33 o 
   4   5  19      120.24      135.33     10.87 o 
   5   5  19      387.60      359.24     16.45 o 
   6   5  19     2595.58     2619.12     35.94 o 
   7   5  19      728.59      676.27     25.25 o 
   8   5  19      464.30      407.41     15.57 o 
   9   5  19      103.37      115.13      8.34 o 
  10   5  19      360.75      350.96     11.42 o 
  11   5  19       19.35       18.64      6.96 o 
  12   5  19       43.74       42.94      7.04 o 
  13   5  19      141.62      177.65      9.87 o 
   0   6  19      240.27      300.45     30.91 o 
   1   6  19      266.54      269.14     25.39 o 
   2   6  19      322.40      333.65     17.47 o 
   3   6  19     1834.45     1776.02     68.33 o 
   4   6  19      382.71      348.83     14.27 o 
   5   6  19      485.11      471.23     15.53 o 
   6   6  19     1060.34     1105.55     32.49 o 
   7   6  19        0.01       -4.92     12.85 o 
   8   6  19        0.81       -3.82      7.30 o 
   9   6  19        1.31        7.07      7.39 o 
  10   6  19        4.54       14.27      7.89 o 
  11   6  19        0.58        6.69      7.98 o 
  12   6  19       81.95       73.45      7.99 o 
   1   7  19      956.84      829.72     43.79 o 
   2   7  19     1025.30     1005.49     24.94 o 
   3   7  19      231.41      226.73     19.46 o 
   4   7  19       55.55       64.57     13.11 o 
   5   7  19      149.68      156.98     12.82 o 
   6   7  19      129.28      107.32     15.46 o 
   7   7  19      586.70      535.01     13.81 o 
   8   7  19      286.28      266.33     10.64 o 
   9   7  19        0.16       -7.96      7.96 o 
  10   7  19      167.89      159.97     11.66 o 
  11   7  19       31.10       39.73      7.52 o 
  12   7  19       24.19       20.77      6.05 o 
   0   8  19      269.28      240.26     25.29 o 
   1   8  19      361.12      371.64     53.07 o 
   2   8  19      109.86      108.18     11.80 o 
   3   8  19       12.63       13.54     16.94 o 
   4   8  19       58.51       41.24     11.20 o 
   5   8  19      156.53      191.49     15.02 o 
   6   8  19       57.14       41.19      9.58 o 
   7   8  19        0.01        5.28      8.09 o 
   8   8  19        6.19       11.21     14.55 o 
   9   8  19        0.13        0.11      7.57 o 
  10   8  19       41.64       48.02      8.12 o 
  11   8  19       86.85       88.15      7.84 o 
  12   8  19       44.31       58.01     15.71 o 
   1   9  19       49.61       33.30     12.90 o 
   2   9  19      376.46      343.19     18.48 o 
   3   9  19      111.11       79.82     12.98 o 
   4   9  19       58.56       49.64     17.52 o 
   5   9  19       21.24       17.23      7.63 o 
   6   9  19       60.67       65.59     10.71 o 
   7   9  19        0.72       11.31      8.89 o 
   8   9  19       11.44       27.49      9.44 o 
   9   9  19      316.11      316.99     15.67 o 
  10   9  19        3.69        9.13      7.79 o 
  11   9  19        1.97       -1.21      6.47 o 
   0  10  19     1195.43     1133.03     53.85 o 
   1  10  19     1309.13     1238.91     32.38 o 
   2  10  19     1925.85     1757.63     43.14 o 
   3  10  19       19.43       17.21      8.79 o 
   4  10  19      125.70      110.25     11.51 o 
   5  10  19       16.26       19.71     10.20 o 
   6  10  19        0.76       -5.27      8.94 o 
   7  10  19        9.69       23.74     10.21 o 
   8  10  19      292.96      309.94     17.47 o 
   9  10  19       10.15       21.55      8.38 o 
  10  10  19      192.29      183.58      9.88 o 
  11  10  19        2.95       -2.80      8.61 o 
   1  11  19      245.10      236.83     14.63 o 
   2  11  19       25.92       35.28      8.08 o 
   3  11  19      291.68      270.16     13.06 o 
   4  11  19      356.94      340.23     17.93 o 
   5  11  19        0.19       -2.80      9.75 o 
   6  11  19      527.23      494.90     23.89 o 
   7  11  19       49.70       36.50     10.04 o 
   8  11  19       47.18       67.80     11.98 o 
   9  11  19       19.97        7.72      9.32 o 
  10  11  19       56.99       37.73      7.22 o 
   0  12  19      255.66      296.16     40.39 o 
   1  12  19       52.35       70.01     12.51 o 
   2  12  19       22.19       10.68     10.87 o 
   3  12  19       14.70        9.32      8.47 o 
   4  12  19       24.93        9.58     11.16 o 
   5  12  19       96.48       77.41     12.23 o 
   6  12  19      476.87      509.25     19.28 o 
   7  12  19        7.51       16.31      9.20 o 
   8  12  19      116.73      133.23     11.74 o 
   9  12  19       35.41       43.57     12.47 o 
   1  13  19        2.49        2.38     11.40 o 
   2  13  19      126.17      112.62     13.14 o 
   3  13  19      246.74      249.97     13.99 o 
   4  13  19        6.51       -0.97      7.63 o 
   5  13  19      213.56      212.56     13.22 o 
   6  13  19      176.32      184.09     13.67 o 
   7  13  19      160.91      165.65     12.86 o 
   8  13  19        2.07       -7.69      7.98 o 
   0  14  19      245.64      233.73     33.65 o 
   1  14  19        0.19        1.46      9.27 o 
   2  14  19       18.06       22.53     10.04 o 
   3  14  19      113.58      100.16     12.46 o 
   4  14  19       89.07       85.54     11.67 o 
   5  14  19       75.90       78.53     10.08 o 
   6  14  19       53.32       59.05     14.11 o 
   7  14  19       66.05       44.87     11.11 o 
   1  15  19      131.28      157.11     19.30 o 
   2  15  19      717.41      749.39     20.86 o 
   3  15  19        4.34       -6.34     10.20 o 
   4  15  19       26.12       40.04     10.75 o 
   5  15  19      159.34      157.05     20.19 o 
   0  16  19        0.48       26.92     17.95 o 
   1  16  19        0.06        8.97     12.69 o 
   2  16  19       83.73      101.84     15.01 o 
   3  16  19      121.14      187.10     16.60 o 
   0   0  20     4072.83     3369.93    116.67 o 
   1   0  20       40.95      118.14     23.98 o 
   2   0  20        5.95       10.67     10.80 o 
   3   0  20      369.18      357.82     18.55 o 
   4   0  20      890.90      891.11     30.46 o 
   5   0  20        0.37       -1.66     12.27 o 
   6   0  20        8.44       15.91     11.45 o 
   7   0  20      174.52      194.45     12.64 o 
   8   0  20     5366.64     5261.40    129.05 o 
   9   0  20      211.07      208.41     13.81 o 
  10   0  20       40.39       46.66     10.68 o 
  11   0  20      166.82      168.28     12.34 o 
  12   0  20        5.68       15.06     20.19 o 
  13   0  20      119.01      110.41     10.22 o 
   1   1  20        5.35        5.18      8.16 o 
   2   1  20       17.86        9.96      7.60 o 
   3   1  20     2505.56     2611.69     34.13 o 
   4   1  20     2925.70     2806.41     36.65 o 
   5   1  20     1133.89     1052.57     22.30 o 
   6   1  20      112.91      124.31     11.65 o 
   7   1  20       69.40       60.14     11.26 o 
   8   1  20        0.42        8.04     11.50 o 
   9   1  20      226.95      195.74      9.30 o 
  10   1  20        0.41        2.05      7.31 o 
  11   1  20      267.58      268.52     10.26 o 
  12   1  20      159.63      213.92      9.91 o 
  13   1  20       36.65       54.53      9.68 o 
   0   2  20     1751.99     1815.25     46.15 o 
   1   2  20     1052.91      997.92     24.31 o 
   2   2  20      116.30      116.64     10.39 o 
   3   2  20      535.70      552.47     17.39 o 
   4   2  20      105.95      137.66     10.97 o 
   5   2  20     1018.03      968.22     20.83 o 
   6   2  20      819.99      855.62     18.65 o 
   7   2  20        8.57       11.02     13.05 o 
   8   2  20     1266.92     1270.26     41.77 o 
   9   2  20      419.18      375.34     11.48 o 
  10   2  20      194.70      198.63      9.74 o 
  11   2  20       26.62       18.39      7.39 o 
  12   2  20      139.35      134.53      8.74 o 
  13   2  20        8.49       -0.21      6.39 o 
   1   3  20       73.11      102.34     12.95 o 
   2   3  20     2843.41     2843.97     48.80 o 
   3   3  20     1207.50     1273.73     24.35 o 
   4   3  20     4525.80     4476.29     50.36 o 
   5   3  20     1201.55     1231.38     21.26 o 
   6   3  20       41.51       64.86     10.57 o 
   7   3  20        1.72       -1.65     11.95 o 
   8   3  20      928.59      849.08     36.22 o 
   9   3  20       61.75       44.60      6.93 o 
  10   3  20        1.31       -2.80      6.92 o 
  11   3  20        5.40        0.09      6.19 o 
  12   3  20       26.72       21.18      5.90 o 
  13   3  20        1.07        1.53      8.30 o 
   0   4  20       85.49       54.06     15.44 o 
   1   4  20      518.81      606.57     32.38 o 
   2   4  20        0.39        4.10     11.28 o 
   3   4  20       52.48       71.48      8.82 o 
   4   4  20        0.27        6.59      7.41 o 
   5   4  20      133.70       93.42      9.42 o 
   6   4  20      538.00      611.32     16.79 o 
   7   4  20     2222.48     2109.97     45.25 o 
   8   4  20      880.00      769.48     18.26 o 
   9   4  20      638.71      580.69     15.97 o 
  10   4  20      178.21      174.28      9.23 o 
  11   4  20       31.50       12.97      6.55 o 
  12   4  20       59.32       69.35      7.24 o 
  13   4  20        0.00        0.42      6.25 o 
   1   5  20       93.80       82.91     23.82 o 
   2   5  20      991.26     1071.43     27.91 o 
   3   5  20       19.27       -3.13      7.21 o 
   4   5  20      795.53      761.15     24.61 o 
   5   5  20      695.58      759.21     29.89 o 
   6   5  20      242.72      227.26     15.87 o 
   7   5  20       97.76      118.76     16.19 o 
   8   5  20       49.05       43.40      7.49 o 
   9   5  20       96.45      101.53      9.10 o 
  10   5  20       45.52       48.42      7.52 o 
  11   5  20       16.05       14.83      7.36 o 
  12   5  20       71.97       60.82      6.93 o 
  13   5  20        4.61        6.73      7.93 o 
   0   6  20     1592.23     1540.26    149.20 o 
   1   6  20     3984.28     4036.40     84.64 o 
   2   6  20       48.74       44.54     11.39 o 
   3   6  20      168.84      185.96     16.36 o 
   4   6  20      360.66      397.48     15.91 o 
   5   6  20        0.02       -7.37     10.28 o 
   6   6  20      115.17      118.78      8.06 o 
   7   6  20       14.92       22.29      7.82 o 
   8   6  20      124.63      133.64      8.70 o 
   9   6  20      221.36      228.90     13.14 o 
  10   6  20      120.45      114.89      9.25 o 
  11   6  20       28.58       32.49      9.23 o 
  12   6  20        3.82        6.99      7.60 o 
   1   7  20      721.79      757.73     32.38 o 
   2   7  20       19.72       27.83     10.53 o 
   3   7  20      642.26      607.01     25.21 o 
   4   7  20     1788.29     1770.67     36.33 o 
   5   7  20      247.24      240.92     13.58 o 
   6   7  20      196.00      200.29     17.25 o 
   7   7  20       51.17       36.17      8.42 o 
   8   7  20       98.53      115.38      9.91 o 
   9   7  20      167.08      163.88     10.36 o 
  10   7  20      249.92      199.26     10.86 o 
  11   7  20       81.15       76.44      8.00 o 
  12   7  20       32.02       27.20      6.30 o 
   0   8  20     6959.37     6804.13    142.78 o 
   1   8  20     1348.21     1384.33     72.98 o 
   2   8  20      433.31      443.94     24.97 o 
   3   8  20     2414.00     2257.80     52.52 o 
   4   8  20       53.75       64.06     14.57 o 
   5   8  20        4.28      -10.18     10.18 o 
   6   8  20       94.96       84.18      9.76 o 
   7   8  20      189.52      212.13     12.36 o 
   8   8  20      952.59      932.27     22.27 o 
   9   8  20      469.46      455.96     14.28 o 
  10   8  20       28.44       40.98      8.12 o 
  11   8  20       33.08       40.25      7.58 o 
   1   9  20        4.62       14.01     19.59 o 
   2   9  20      182.20      213.03     18.14 o 
   3   9  20        3.75      -13.46     17.98 o 
   4   9  20     1383.71     1328.40     35.89 o 
   5   9  20       11.89        4.12      7.10 o 
   6   9  20      375.35      361.01     18.93 o 
   7   9  20       21.22       21.77      8.68 o 
   8   9  20       44.22       59.17     11.23 o 
   9   9  20        0.03       -5.33     12.04 o 
  10   9  20       46.95       64.43      8.52 o 
  11   9  20        7.07       -2.63      6.99 o 
   0  10  20       88.69      105.45     24.68 o 
   1  10  20        4.03        8.97     20.19 o 
   2  10  20      155.27      172.25     12.56 o 
   3  10  20      189.18      148.33     11.05 o 
   4  10  20      337.85      270.69     14.31 o 
   5  10  20      283.34      290.57     18.56 o 
   6  10  20       50.11       50.92      9.94 o 
   7  10  20        0.73       -2.88     11.71 o 
   8  10  20      236.37      247.64     16.26 o 
   9  10  20      425.83      443.37     14.27 o 
  10  10  20        5.76       12.06      6.73 o 
   1  11  20       37.73       29.09     11.20 o 
   2  11  20      509.05      499.16     16.39 o 
   3  11  20      122.93      135.56     13.57 o 
   4  11  20      246.87      260.17     15.90 o 
   5  11  20       27.54       13.50     11.47 o 
   6  11  20        4.47       -1.06     10.01 o 
   7  11  20       47.35       70.87     14.23 o 
   8  11  20       11.47       15.22     18.14 o 
   9  11  20        2.86       -8.36      8.36 o 
  10  11  20      125.48      129.75     12.82 o 
   0  12  20     1389.06     1388.81     74.04 o 
   1  12  20      177.85      165.08     20.77 o 
   2  12  20      321.70      308.38     17.77 o 
   3  12  20       80.18      118.00     11.63 o 
   4  12  20       52.45       84.44     11.58 o 
   5  12  20        0.39       -2.77     10.18 o 
   6  12  20      206.00      219.69     13.99 o 
   7  12  20        9.85        9.57      8.62 o 
   8  12  20        5.65       12.74      8.65 o 
   9  12  20       10.16        3.23      8.00 o 
   1  13  20       45.44       71.49     12.31 o 
   2  13  20       42.32       32.32     11.22 o 
   3  13  20        0.10        4.83     10.40 o 
   4  13  20       24.01       27.67     10.24 o 
   5  13  20        8.23        6.04      9.42 o 
   6  13  20       34.01       19.79      8.98 o 
   7  13  20       58.98       42.17     14.39 o 
   8  13  20        2.26        5.01     10.22 o 
   0  14  20       34.62        7.74     15.63 o 
   1  14  20        0.41       10.28      9.46 o 
   2  14  20        4.74       15.72      9.14 o 
   3  14  20        6.97       16.29     10.18 o 
   4  14  20       68.07       71.11      8.91 o 
   5  14  20       18.79       29.20      8.22 o 
   6  14  20       14.86       15.43      9.56 o 
   1  15  20       44.01       45.87     11.51 o 
   2  15  20        3.08       11.49     11.57 o 
   3  15  20       50.32       64.49     11.51 o 
   4  15  20       66.29       53.48     14.36 o 
   0  16  20      514.79      471.16     31.41 o 
   1  16  20      119.83      154.35     15.86 o 
   2  16  20       12.55       14.58     11.11 o 
   1   1  21      234.64      257.17     14.86 o 
   2   1  21        4.48       30.80      8.55 o 
   3   1  21        4.48       10.53     11.02 o 
   4   1  21     1129.28     1147.33     22.87 o 
   5   1  21       65.18       33.07     15.47 o 
   6   1  21       11.73       28.29      9.96 o 
   7   1  21       10.03       17.87     11.01 o 
   8   1  21      127.96       97.23     13.81 o 
   9   1  21        4.14       -5.17      6.76 o 
  10   1  21        4.64       -6.97      6.97 o 
  11   1  21       10.51       14.74      6.94 o 
  12   1  21       76.47       71.96      7.41 o 
  13   1  21       80.87      102.79      8.74 o 
   0   2  21      610.00      505.75     33.86 o 
   1   2  21       27.18       23.64     10.10 o 
   2   2  21     1624.91     1737.21     33.40 o 
   3   2  21      568.13      514.84     18.75 o 
   4   2  21       25.45       14.01     10.97 o 
   5   2  21       18.48       16.24      8.85 o 
   6   2  21       58.37       57.48      8.58 o 
   7   2  21     2794.48     2901.46     45.37 o 
   8   2  21       13.58       18.38     14.23 o 
   9   2  21       61.30       70.79      7.63 o 
  10   2  21       21.56       15.70      7.08 o 
  11   2  21        0.32        5.77      7.89 o 
  12   2  21        3.23       -3.99      6.25 o 
  13   2  21       15.92        8.97      7.26 o 
   1   3  21     1775.62     1901.42     37.83 o 
   2   3  21       16.48       32.33     11.58 o 
   3   3  21     2708.85     2784.18     46.22 o 
   4   3  21     1037.65     1039.85     23.67 o 
   5   3  21     2133.31     2065.39     32.21 o 
   6   3  21       23.76       29.86      8.90 o 
   7   3  21       45.76       59.25     17.72 o 
   8   3  21       30.73       31.61      7.29 o 
   9   3  21       39.76       36.56      7.37 o 
  10   3  21      232.37      222.81      9.48 o 
  11   3  21        0.41       -6.30      6.30 o 
  12   3  21       78.63       73.36      8.54 o 
  13   3  21      176.70      190.41      9.87 o 
   0   4  21      691.47      656.82     37.98 o 
   1   4  21     1084.68     1067.56     33.02 o 
   2   4  21      662.09      723.17     25.76 o 
   3   4  21       52.82       58.57      9.64 o 
   4   4  21      272.40      252.28     13.01 o 
   5   4  21      507.11      556.36     20.98 o 
   6   4  21      943.51      836.58     24.22 o 
   7   4  21        3.57       -0.50     13.77 o 
   8   4  21      704.80      651.50     14.52 o 
   9   4  21      291.27      304.42     11.45 o 
  10   4  21      121.47      107.70      8.46 o 
  11   4  21       54.61       43.95      6.87 o 
  12   4  21      103.20      115.68      7.90 o 
  13   4  21       23.08       45.16      7.93 o 
   1   5  21       78.93       70.28     26.27 o 
   2   5  21      116.28      179.97     15.04 o 
   3   5  21      306.54      276.94     19.75 o 
   4   5  21     2472.88     2392.77     40.50 o 
   5   5  21     3712.11     3666.46     46.35 o 
   6   5  21      147.78      150.30     10.20 o 
   7   5  21      150.58      113.92     26.30 o 
   8   5  21       17.75       21.93      7.29 o 
   9   5  21        1.70       -3.45      7.19 o 
  10   5  21       29.52       37.90      7.34 o 
  11   5  21       88.55       85.03      9.41 o 
  12   5  21       70.21       75.82      7.88 o 
   0   6  21      541.21      609.84     41.16 o 
   1   6  21     2976.89     2928.36     84.60 o 
   2   6  21      743.60      774.70     35.76 o 
   3   6  21        0.73        3.86     12.69 o 
   4   6  21      307.08      307.68     20.17 o 
   5   6  21      210.74      195.28     13.07 o 
   6   6  21      757.44      698.47     17.30 o 
   7   6  21      645.76      615.10     15.44 o 
   8   6  21       22.10       35.47      8.02 o 
   9   6  21      422.87      418.69     15.35 o 
  10   6  21        3.44        2.91      7.62 o 
  11   6  21        4.11       -3.14      7.01 o 
  12   6  21       16.77       25.91      6.85 o 
   1   7  21     1738.66     1693.66     49.64 o 
   2   7  21     1507.74     1526.09     34.28 o 
   3   7  21      158.63      130.20     18.48 o 
   4   7  21     1568.94     1636.54     43.89 o 
   5   7  21      351.15      345.25     19.77 o 
   6   7  21      264.85      278.57     12.91 o 
   7   7  21       41.16       41.94      9.60 o 
   8   7  21      225.44      177.96     10.90 o 
   9   7  21        0.03       14.07      8.12 o 
  10   7  21        5.22       -4.24      7.27 o 
  11   7  21       36.10       29.21      6.97 o 
  12   7  21       66.94       70.00     13.46 o 
   0   8  21      134.21      137.82     22.40 o 
   1   8  21        7.10       -3.29     20.87 o 
   2   8  21      436.76      425.25     28.19 o 
   3   8  21       54.17       44.17     20.26 o 
   4   8  21       48.08       38.77     11.79 o 
   5   8  21      191.46      185.63      9.57 o 
   6   8  21       11.81        9.25      8.63 o 
   7   8  21        0.48        7.34      9.20 o 
   8   8  21      186.37      177.66     12.20 o 
   9   8  21       13.61        2.15      8.12 o 
  10   8  21       19.10       16.93      7.20 o 
  11   8  21       36.00       29.98      6.51 o 
   1   9  21       14.15       24.67     13.85 o 
   2   9  21      127.29      119.74     15.78 o 
   3   9  21       40.30       36.78     15.15 o 
   4   9  21       27.37        7.71      8.85 o 
   5   9  21       81.53      102.12     15.12 o 
   6   9  21      133.69      113.36     12.11 o 
   7   9  21      140.59      154.96     11.55 o 
   8   9  21        0.17       -8.21     12.54 o 
   9   9  21       16.95        7.15      8.28 o 
  10   9  21        2.64        3.18      6.87 o 
  11   9  21      134.51      135.92     13.44 o 
   0  10  21       38.85       39.57     28.05 o 
   1  10  21      580.05      544.18     34.97 o 
   2  10  21      168.68      177.13     12.16 o 
   3  10  21      543.99      493.51     16.40 o 
   4  10  21        6.16        2.43     11.32 o 
   5  10  21       18.88       29.33     10.49 o 
   6  10  21      176.46      170.43     11.82 o 
   7  10  21        4.39        2.89      9.03 o 
   8  10  21        6.61       -2.79     10.36 o 
   9  10  21       71.13       77.54     17.60 o 
  10  10  21       43.56       29.78      7.38 o 
   1  11  21       95.75      125.02     22.21 o 
   2  11  21       88.19      100.68     11.89 o 
   3  11  21      496.29      564.14     21.80 o 
   4  11  21      349.25      365.21     22.85 o 
   5  11  21      196.36      203.83     15.71 o 
   6  11  21        5.93        3.34      8.34 o 
   7  11  21       58.01       73.59     10.78 o 
   8  11  21        3.88        8.72     10.44 o 
   9  11  21        9.72       -5.01      8.09 o 
   0  12  21      404.95      390.39     44.87 o 
   1  12  21        7.68        8.14     13.52 o 
   2  12  21      423.52      433.34     19.83 o 
   3  12  21       20.34       19.61     10.20 o 
   4  12  21        0.22       16.19     10.27 o 
   5  12  21        4.14      -10.36     10.36 o 
   6  12  21       22.48       22.67      9.41 o 
   7  12  21      111.95      136.01     12.28 o 
   8  12  21      404.80      377.34     15.97 o 
   1  13  21      409.07      402.20     23.32 o 
   2  13  21        0.62      -10.61     10.61 o 
   3  13  21       80.30      105.07     11.54 o 
   4  13  21      434.63      412.29     17.90 o 
   5  13  21      158.52      153.79     12.51 o 
   6  13  21       32.10       25.80      9.72 o 
   7  13  21        9.89       22.03      9.95 o 
   0  14  21       71.24      101.52     32.53 o 
   1  14  21      126.54      137.79     16.92 o 
   2  14  21        2.98       -3.30      8.25 o 
   3  14  21        6.19        1.10      8.07 o 
   4  14  21      103.34      113.29     13.49 o 
   5  14  21       44.13       42.14      9.44 o 
   1  15  21       17.10       30.29     14.28 o 
   2  15  21      167.37      173.28     14.13 o 
   3  15  21       21.55       24.32     10.20 o 
   4  15  21       96.93       87.50     17.95 o 
   0  16  21      494.82      466.67     31.41 o 
   1  16  21        8.09        1.38     11.22 o 
   0   0  22     3116.00     3138.84    114.43 o 
   1   0  22      783.45      810.16     40.43 o 
   2   0  22      103.30       72.03     13.85 o 
   3   0  22      993.32      851.81     30.29 o 
   4   0  22      120.00      133.47     18.78 o 
   5   0  22     1453.72     1464.98     40.74 o 
   6   0  22     4093.40     4170.95    119.52 o 
   7   0  22        6.58        3.14     19.82 o 
   8   0  22        0.99       20.33     11.88 o 
   9   0  22        0.37       -9.20      9.20 o 
  10   0  22      417.64      409.81     18.96 o 
  11   0  22       16.05       15.30      8.87 o 
  12   0  22      109.46      124.68     12.40 o 
  13   0  22       58.19       76.35     13.46 o 
   1   1  22       17.11        9.02     10.98 o 
   2   1  22        7.88       -0.81      9.00 o 
   3   1  22      134.17      149.49     11.83 o 
   4   1  22      461.87      441.52     17.57 o 
   5   1  22      158.47      139.91     15.88 o 
   6   1  22     1909.29     1794.13     34.81 o 
   7   1  22     1170.53     1288.97     30.82 o 
   8   1  22      513.90      507.20     15.14 o 
   9   1  22      201.88      173.62     10.49 o 
  10   1  22       23.65       41.46      8.00 o 
  11   1  22       56.14       80.16      7.45 o 
  12   1  22       28.66       40.94      6.70 o 
  13   1  22        6.09       -2.59      5.94 o 
   0   2  22      644.80      564.00     36.39 o 
   1   2  22     1455.77     1605.43     31.84 o 
   2   2  22     2425.90     2413.69     40.47 o 
   3   2  22     4146.29     4062.92     53.25 o 
   4   2  22      752.08      755.73     21.86 o 
   5   2  22      361.12      376.80     31.15 o 
   6   2  22      400.01      363.31     19.49 o 
   7   2  22       85.00      112.86     15.39 o 
   8   2  22      155.16      152.36      8.79 o 
   9   2  22       47.58       55.18      9.54 o 
  10   2  22      106.52       87.84      8.16 o 
  11   2  22       47.45       48.65      7.53 o 
  12   2  22        6.01        3.05      5.75 o 
  13   2  22        0.23        1.75      7.01 o 
   1   3  22      434.43      417.12     20.87 o 
   2   3  22     1285.22     1356.71     33.06 o 
   3   3  22       18.56       21.48     10.71 o 
   4   3  22      251.54      253.19     16.45 o 
   5   3  22      291.83      223.72     13.35 o 
   6   3  22      289.29      308.05     14.59 o 
   7   3  22      421.24      334.16     21.39 o 
   8   3  22     1076.05      902.16     24.41 o 
   9   3  22        6.78        3.86      7.28 o 
  10   3  22      290.84      278.18     11.02 o 
  11   3  22      110.69      106.60      7.89 o 
  12   3  22       50.44       41.36      8.54 o 
   0   4  22     1334.83     1303.55     76.28 o 
   1   4  22       15.37       28.05     14.37 o 
   2   4  22      176.29      161.00     16.67 o 
   3   4  22      899.77      891.17     32.68 o 
   4   4  22     2276.14     2293.71     38.40 o 
   5   4  22      389.97      399.48     17.04 o 
   6   4  22        4.61       15.37      8.16 o 
   7   4  22      373.47      326.40     19.04 o 
   8   4  22       86.68       82.58      8.06 o 
   9   4  22       28.84       39.65      7.92 o 
  10   4  22       74.04       56.69      7.23 o 
  11   4  22       45.85       53.41      7.53 o 
  12   4  22        5.42       11.10      6.06 o 
   1   5  22     1146.87     1242.81     42.63 o 
   2   5  22     2144.32     2267.39     42.02 o 
   3   5  22        0.18        2.61     15.22 o 
   4   5  22      213.13      173.12     13.13 o 
   5   5  22       83.24       73.20     10.91 o 
   6   5  22       79.98      107.25     10.51 o 
   7   5  22       17.05       10.24      7.66 o 
   8   5  22      321.04      296.51     11.03 o 
   9   5  22        7.97       -7.01      7.01 o 
  10   5  22      111.42      103.14      8.06 o 
  11   5  22        7.09        5.37      6.92 o 
  12   5  22        7.85       27.75      6.70 o 
   0   6  22      760.83      629.50     42.63 o 
   1   6  22      171.42      205.55     28.42 o 
   2   6  22     1078.75     1127.93     57.79 o 
   3   6  22        2.56        2.11     19.07 o 
   4   6  22        9.74       12.06     11.12 o 
   5   6  22      186.67      209.10     12.24 o 
   6   6  22      670.50      636.48     15.84 o 
   7   6  22       88.58      101.92     10.15 o 
   8   6  22      257.71      218.96     11.48 o 
   9   6  22       52.67       56.06      7.44 o 
  10   6  22       85.42       92.99      9.01 o 
  11   6  22      250.61      237.32     12.40 o 
  12   6  22       33.93       34.63      9.75 o 
   1   7  22      798.48      836.69     39.32 o 
   2   7  22      531.69      587.39     27.85 o 
   3   7  22     1429.43     1295.65     64.26 o 
   4   7  22       77.48       97.86     11.60 o 
   5   7  22        2.40       14.78     13.37 o 
   6   7  22       13.69       20.15      9.96 o 
   7   7  22      713.45      714.22     20.03 o 
   8   7  22      129.07      129.18     10.58 o 
   9   7  22      172.67      142.92      9.93 o 
  10   7  22        1.39        5.09      7.59 o 
  11   7  22      219.95      209.59      9.04 o 
   0   8  22     1282.33     1103.75     48.24 o 
   1   8  22       18.82       33.28     22.83 o 
   2   8  22     3331.16     3304.43     79.14 o 
   3   8  22      923.40     1017.17     36.65 o 
   4   8  22       78.30       58.63      9.99 o 
   5   8  22      778.50      720.09     15.87 o 
   6   8  22      341.07      329.23     13.58 o 
   7   8  22      183.89      206.62     13.36 o 
   8   8  22       51.38       67.06     10.24 o 
   9   8  22       10.29       20.28      9.16 o 
  10   8  22      652.58      663.26     18.02 o 
  11   8  22       46.92       48.98      7.61 o 
   1   9  22      107.07       70.18     25.80 o 
   2   9  22        6.79        4.36     13.25 o 
   3   9  22      427.46      411.47     16.49 o 
   4   9  22       28.60       19.08      8.94 o 
   5   9  22       30.04        9.78      9.73 o 
   6   9  22        2.32        4.29      8.29 o 
   7   9  22       79.34       94.75     11.22 o 
   8   9  22       73.58       84.23     10.20 o 
   9   9  22       50.20       37.88      9.53 o 
  10   9  22      195.68      192.66     10.86 o 
   0  10  22      156.22      151.96     22.44 o 
   1  10  22      135.65      110.92     14.45 o 
   2  10  22       32.51       34.66      9.97 o 
   3  10  22       99.12       90.46     14.26 o 
   4  10  22       18.68       25.93     11.87 o 
   5  10  22       22.95       11.12     11.23 o 
   6  10  22      491.19      460.88     16.09 o 
   7  10  22       13.36        2.81     12.51 o 
   8  10  22       37.28       54.34     11.25 o 
   9  10  22       66.48       53.97      9.86 o 
  10  10  22       64.03       54.90     10.66 o 
   1  11  22      445.33      486.95     47.12 o 
   2  11  22      373.13      421.30     18.78 o 
   3  11  22      445.04      380.21     18.03 o 
   4  11  22      155.52      173.41     15.63 o 
   5  11  22      172.90      199.78     15.71 o 
   6  11  22       12.72       12.86      8.62 o 
   7  11  22       78.34       88.46     10.60 o 
   8  11  22        3.12       13.74      9.27 o 
   9  11  22       82.66       97.55      9.98 o 
   0  12  22       36.25       69.55     26.92 o 
   1  12  22      113.02      117.84     21.43 o 
   2  12  22       98.24       96.28     13.99 o 
   3  12  22      131.63      136.49     14.99 o 
   4  12  22       36.00       20.88     14.44 o 
   5  12  22       96.02      112.33     12.51 o 
   6  12  22      100.69       89.79     12.05 o 
   7  12  22       49.86       47.15      9.65 o 
   8  12  22       19.77       21.18      7.67 o 
   1  13  22      159.68      130.13     16.37 o 
   2  13  22       68.63       64.35     12.26 o 
   3  13  22       25.45       18.61      9.32 o 
   4  13  22      124.11      119.18     12.82 o 
   5  13  22        2.70       28.00      9.44 o 
   6  13  22       79.43       73.43     14.14 o 
   7  13  22        8.90       -2.24     13.46 o 
   0  14  22       89.27       79.47     16.60 o 
   1  14  22       23.91       29.77     11.98 o 
   2  14  22       25.93       40.42      9.39 o 
   3  14  22        2.13       -2.88     10.20 o 
   4  14  22        6.47       10.63      8.60 o 
   5  14  22       26.34       22.79      8.57 o 
   1  15  22       54.49       42.76     16.83 o 
   2  15  22        1.54        9.42     11.82 o 
   3  15  22       20.61        8.68     11.82 o 
   1   1  23      640.54      578.54     26.27 o 
   2   1  23        6.90       22.59     10.85 o 
   3   1  23      112.25      123.54     11.54 o 
   4   1  23       94.28      159.69     12.83 o 
   5   1  23        7.19        9.39     10.44 o 
   6   1  23       79.73       90.44     10.49 o 
   7   1  23       26.23       30.20     14.09 o 
   8   1  23      275.22      253.14     17.40 o 
   9   1  23       62.55       70.87      9.39 o 
  10   1  23       46.20       36.58      7.91 o 
  11   1  23       23.97       21.04      6.60 o 
  12   1  23        5.60        8.99      7.02 o 
   0   2  23        1.29        7.12     18.19 o 
   1   2  23      475.88      472.70     22.33 o 
   2   2  23       71.21       71.29     12.43 o 
   3   2  23      369.17      343.91     16.94 o 
   4   2  23      176.46      172.46     14.07 o 
   5   2  23     1055.78     1038.82     26.41 o 
   6   2  23       16.28       27.75      8.44 o 
   7   2  23      264.05      198.06     18.94 o 
   8   2  23       83.78       71.48      9.75 o 
   9   2  23       36.70       35.02      7.72 o 
  10   2  23       92.05       84.77      8.37 o 
  11   2  23      135.41      128.47      7.89 o 
  12   2  23       13.18       10.63      5.54 o 
   1   3  23       53.95       66.92     13.19 o 
   2   3  23     2805.54     2742.73     67.21 o 
   3   3  23     1978.75     1882.45     40.46 o 
   4   3  23       65.54       62.58     10.25 o 
   5   3  23       79.68       94.16     13.53 o 
   6   3  23     1188.14     1188.88     24.30 o 
   7   3  23     1431.97     1321.34     24.37 o 
   8   3  23       55.91       41.86      8.21 o 
   9   3  23       96.84       98.36      8.59 o 
  10   3  23        5.74       14.23      6.93 o 
  11   3  23       50.31       55.34     10.82 o 
  12   3  23       16.58       18.04      8.29 o 
   0   4  23     3936.79     3549.42    134.62 o 
   1   4  23      286.46      295.29     28.17 o 
   2   4  23      553.65      590.35     21.01 o 
   3   4  23      744.43      718.52     22.83 o 
   4   4  23     1054.49     1083.26     24.30 o 
   5   4  23      290.02      288.25     16.62 o 
   6   4  23      664.65      702.89     21.70 o 
   7   4  23        1.47       -2.09      7.71 o 
   8   4  23     1319.22     1219.04     23.36 o 
   9   4  23      173.21      171.38     11.26 o 
  10   4  23       49.82       58.82      8.26 o 
  11   4  23      209.99      259.98     10.10 o 
  12   4  23        9.44       15.62      7.23 o 
   1   5  23      212.54      224.50     23.90 o 
   2   5  23      873.13      932.28     36.91 o 
   3   5  23      547.19      591.79     25.52 o 
   4   5  23      444.94      428.40     20.77 o 
   5   5  23       42.59       38.33      9.44 o 
   6   5  23       26.69       23.73      9.74 o 
   7   5  23     1060.12      948.39     20.37 o 
   8   5  23       47.58       53.70     11.24 o 
   9   5  23      132.22      158.14      9.65 o 
  10   5  23       45.54       63.16      8.74 o 
  11   5  23      111.71      128.80      8.43 o 
  12   5  23       33.88       33.54      8.96 o 
   0   6  23     1038.60     1049.70     49.18 o 
   1   6  23      368.78      306.11     41.51 o 
   2   6  23      199.03      173.48     15.87 o 
   3   6  23     3020.92     2914.95     68.33 o 
   4   6  23       56.78       64.24     26.64 o 
   5   6  23      305.61      309.79     15.91 o 
   6   6  23      116.53      103.52      9.56 o 
   7   6  23       28.99       31.34      9.08 o 
   8   6  23      133.25      152.05     11.37 o 
   9   6  23       13.35        8.19      7.25 o 
  10   6  23      227.19      196.17     13.05 o 
  11   6  23       60.30       87.86      7.58 o 
   1   7  23      266.29      234.09     24.07 o 
   2   7  23       17.74       10.42     10.57 o 
   3   7  23      202.14      201.04     16.67 o 
   4   7  23      181.72      217.69     15.46 o 
   5   7  23      113.31      113.81     11.26 o 
   6   7  23       83.98      100.43     10.79 o 
   7   7  23      153.55      156.07     13.96 o 
   8   7  23        0.01       -5.14      7.99 o 
   9   7  23       57.66       45.14      9.63 o 
  10   7  23       41.86       35.77      7.84 o 
  11   7  23        1.18        1.89      5.71 o 
   0   8  23      923.41      827.53     56.09 o 
   1   8  23      204.34      179.49     26.92 o 
   2   8  23       16.67       -6.73     15.71 o 
   3   8  23      385.24      342.98     19.80 o 
   4   8  23      152.22      157.17     10.88 o 
   5   8  23       80.90       89.23     11.19 o 
   6   8  23        6.33        4.27      9.54 o 
   7   8  23       71.60       66.67     14.49 o 
   8   8  23       41.99       25.58      9.21 o 
   9   8  23        4.06       -0.42      8.42 o 
  10   8  23        1.91        1.40      7.07 o 
  11   8  23       48.22       29.08      9.95 o 
   1   9  23        1.97        0.96      9.73 o 
   2   9  23        0.72        2.02      9.71 o 
   3   9  23        9.31        0.26      8.78 o 
   4   9  23      126.66       90.53     14.18 o 
   5   9  23       12.77       15.39     12.76 o 
   6   9  23        0.96       -7.63      7.63 o 
   7   9  23        5.98        8.87      8.65 o 
   8   9  23        5.69        1.46      8.51 o 
   9   9  23       47.56       52.75      9.33 o 
  10   9  23       29.73       33.10     10.66 o 
   0  10  23      938.82      707.26     33.42 o 
   1  10  23       34.94       24.68     11.38 o 
   2  10  23      895.67      925.53     38.33 o 
   3  10  23      294.23      324.29     32.01 o 
   4  10  23        2.83      -10.43     10.43 o 
   5  10  23        0.05       -6.13     10.22 o 
   6  10  23       63.99       57.19      9.45 o 
   7  10  23       24.21       19.90      9.38 o 
   8  10  23       38.26       63.41      9.45 o 
   9  10  23        0.63       -7.38      7.38 o 
   1  11  23      527.77      581.21     37.02 o 
   2  11  23       31.37       27.15     13.93 o 
   3  11  23        2.21       -2.24     20.10 o 
   4  11  23        0.50       24.35     11.23 o 
   5  11  23       99.31       67.36     12.95 o 
   6  11  23      237.29      245.91     16.52 o 
   7  11  23      160.75      149.06     11.00 o 
   8  11  23       19.43       23.14      8.82 o 
   9  11  23        1.03       -7.29      8.61 o 
   0  12  23      288.19      325.33     38.14 o 
   1  12  23        3.07       15.42     13.35 o 
   2  12  23       26.95       13.51      9.46 o 
   3  12  23       97.56      107.21     23.32 o 
   4  12  23        0.16       -1.67     10.20 o 
   5  12  23      424.05      408.41     19.43 o 
   6  12  23       48.37       54.41     12.34 o 
   7  12  23       15.62       23.95      7.63 o 
   8  12  23      124.49      125.64     17.95 o 
   1  13  23      244.82      259.65     16.24 o 
   2  13  23       28.50       38.40     11.13 o 
   3  13  23      134.75      152.93     12.72 o 
   4  13  23        8.56       18.58      9.73 o 
   5  13  23       71.06       73.91     14.25 o 
   6  13  23       29.52       28.13     10.22 o 
   7  13  23      213.68      192.95     17.95 o 
   0  14  23      303.69      241.87     31.41 o 
   1  14  23        3.14       17.95     11.66 o 
   2  14  23       11.66       20.28     11.17 o 
   3  14  23      325.55      338.84     32.27 o 
   4  14  23        6.26       -0.42      7.56 o 
   5  14  23      110.80      108.36     11.82 o 
   1  15  23       92.66      130.19     15.86 o 
   2  15  23       58.15       43.23     11.82 o 
   3  15  23        0.17       22.44     13.46 o 
   0   0  24      432.77      421.80     47.12 o 
   1   0  24      135.08       95.66     39.26 o 
   2   0  24       10.35       32.08     17.08 o 
   3   0  24        9.70       -2.73     12.92 o 
   4   0  24      107.26      133.27     21.96 o 
   5   0  24      910.12      986.83     46.09 o 
   6   0  24      794.73      817.09     48.75 o 
   7   0  24     1548.22     1499.15     34.67 o 
   8   0  24       58.01       23.51     11.93 o 
   9   0  24      591.27      583.39     34.36 o 
  10   0  24       85.78       77.44     14.67 o 
  11   0  24        5.21       10.87      8.21 o 
  12   0  24       15.60       24.68      8.62 o 
   1   1  24      127.71      128.96     18.46 o 
   2   1  24     2111.34     2158.77     39.74 o 
   3   1  24     2517.59     2468.69     36.79 o 
   4   1  24      358.33      413.78     21.41 o 
   5   1  24     4684.35     4591.55     70.56 o 
   6   1  24      505.83      572.88     20.76 o 
   7   1  24      491.53      447.09     15.85 o 
   8   1  24        0.75        2.11      7.28 o 
   9   1  24        6.75       -1.93      9.10 o 
  10   1  24       74.22       74.39      9.15 o 
  11   1  24      138.78      124.16      7.89 o 
  12   1  24        1.47        1.90      6.19 o 
   0   2  24     2305.68     2219.93     68.16 o 
   1   2  24      878.70      918.19     31.90 o 
   2   2  24      305.07      293.69     17.53 o 
   3   2  24     1870.42     1823.48     39.90 o 
   4   2  24      106.55      101.95     12.92 o 
   5   2  24      313.30      309.24     15.98 o 
   6   2  24      118.14      160.78     14.06 o 
   7   2  24        2.21        4.20     10.33 o 
   8   2  24      159.80      188.70     11.73 o 
   9   2  24      122.62      122.86      9.98 o 
  10   2  24       12.18        3.49      7.50 o 
  11   2  24        3.89       -1.30      6.35 o 
  12   2  24        4.98       12.22      5.23 o 
   1   3  24     1641.16     1674.11     68.66 o 
   2   3  24      784.49      675.68     26.57 o 
   3   3  24       25.26        9.80     12.95 o 
   4   3  24      364.21      389.49     17.43 o 
   5   3  24     1413.23     1423.63     43.31 o 
   6   3  24       25.55       31.42     17.50 o 
   7   3  24        2.03       -7.32      7.32 o 
   8   3  24        5.53        6.27      8.16 o 
   9   3  24      266.71      250.22     11.32 o 
  10   3  24       79.05       77.36      7.30 o 
  11   3  24        1.19        5.79      6.65 o 
  12   3  24        0.05       -7.01      7.01 o 
   0   4  24     1499.93     1586.25     85.26 o 
   1   4  24      142.94      146.36     20.73 o 
   2   4  24      187.38      207.93     14.97 o 
   3   4  24        8.55        3.35     10.08 o 
   4   4  24      559.93      511.95     21.32 o 
   5   4  24      336.89      335.36     16.00 o 
   6   4  24      399.17      382.88     19.75 o 
   7   4  24      107.51       77.52      9.06 o 
   8   4  24       94.24       77.89      9.71 o 
   9   4  24      275.15      209.00     10.83 o 
  10   4  24      204.21      210.58     10.59 o 
  11   4  24        9.15       -0.10      7.10 o 
  12   4  24       15.90       21.35      7.56 o 
   1   5  24      303.29      323.32     27.03 o 
   2   5  24        0.58       -0.13     11.00 o 
   3   5  24      344.57      300.90     28.62 o 
   4   5  24       20.74       28.34     11.71 o 
   5   5  24      228.41      255.71     16.45 o 
   6   5  24       56.23       45.29      7.28 o 
   7   5  24       19.79       20.16      9.34 o 
   8   5  24       14.18       14.90      8.06 o 
   9   5  24       10.68        9.15      7.95 o 
  10   5  24        0.10       -0.70      6.89 o 
  11   5  24        4.25       -6.07      6.07 o 
   0   6  24      345.69      320.84     47.12 o 
   1   6  24     3169.88     2930.83     85.63 o 
   2   6  24        0.35        6.81     10.53 o 
   3   6  24      203.58      168.05     18.23 o 
   4   6  24      829.20      752.60     24.84 o 
   5   6  24       18.09        9.74      7.70 o 
   6   6  24        2.74       -3.52      7.81 o 
   7   6  24      109.40      111.37     10.00 o 
   8   6  24      374.83      320.92     13.79 o 
   9   6  24      178.84      197.05     14.02 o 
  10   6  24       16.89       16.87      7.26 o 
  11   6  24      194.37      194.03      8.77 o 
   1   7  24      153.81      165.08     22.44 o 
   2   7  24      404.86      417.33     89.75 o 
   3   7  24     1936.56     1848.08     58.86 o 
   4   7  24     1054.46     1058.01     23.31 o 
   5   7  24      624.51      673.36     16.22 o 
   6   7  24      180.62      185.66     12.54 o 
   7   7  24       26.18       26.72      9.53 o 
   8   7  24       49.84       55.11      9.13 o 
   9   7  24        4.44       21.88      8.62 o 
  10   7  24        9.14        4.65      8.12 o 
  11   7  24       84.43       61.77     11.91 o 
   0   8  24        1.06       20.19     22.44 o 
   1   8  24      638.76      625.53     31.26 o 
   2   8  24      308.66      282.19     30.55 o 
   3   8  24      609.95      582.16     21.65 o 
   4   8  24       43.04       26.33      8.43 o 
   5   8  24      363.56      348.41     15.17 o 
   6   8  24       29.46       40.16      9.52 o 
   7   8  24        1.08       -6.51      8.60 o 
   8   8  24       46.22       39.41     11.71 o 
   9   8  24      331.45      339.10     22.12 o 
  10   8  24       10.35       21.82      9.67 o 
   1   9  24       90.97      102.66     15.44 o 
   2   9  24       78.53       67.46     18.78 o 
   3   9  24       62.62       35.82     12.82 o 
   4   9  24      214.02      242.26     19.34 o 
   5   9  24      252.75      266.85     14.85 o 
   6   9  24        2.24       -4.94      8.76 o 
   7   9  24       93.96       90.55     10.45 o 
   8   9  24       68.29       62.32     10.70 o 
   9   9  24      189.14      189.46     12.24 o 
  10   9  24       12.11        2.74     11.75 o 
   0  10  24      103.95      109.94     31.41 o 
   1  10  24      618.71      664.65     28.31 o 
   2  10  24      246.52      244.17     26.92 o 
   3  10  24      103.88      114.56     15.83 o 
   4  10  24      106.22       83.16     12.89 o 
   5  10  24       18.76        6.47     19.75 o 
   6  10  24       26.63       22.96      9.97 o 
   7  10  24       50.93       41.43      9.46 o 
   8  10  24       55.35       71.87     11.66 o 
   9  10  24      270.89      314.02     13.46 o 
   1  11  24       25.99       13.17     19.50 o 
   2  11  24      144.04      169.85     17.47 o 
   3  11  24      285.06      312.18     20.17 o 
   4  11  24       28.21       -0.24     11.51 o 
   5  11  24       93.07      109.75     14.25 o 
   6  11  24       25.07       11.22     16.83 o 
   7  11  24       92.69      106.33     11.58 o 
   8  11  24        4.08       -7.89      7.89 o 
   0  12  24      557.70      551.06     44.87 o 
   1  12  24      105.88      130.64     16.37 o 
   2  12  24       31.44       14.27     13.19 o 
   3  12  24      131.55      132.79     17.55 o 
   4  12  24       47.81       31.57     12.05 o 
   5  12  24       17.45       21.93      9.87 o 
   6  12  24        9.04        0.07     10.27 o 
   7  12  24       21.20       33.65     11.11 o 
   1  13  24       25.47       20.83     10.35 o 
   2  13  24      213.47      220.76     17.24 o 
   3  13  24       42.14       26.56     10.20 o 
   4  13  24       51.47       38.35      9.87 o 
   5  13  24        0.43       -5.61      9.13 o 
   6  13  24        0.36        7.85      9.52 o 
   0  14  24      140.27      107.69     22.44 o 
   1  14  24       34.64       29.17     17.95 o 
   2  14  24        0.12        0.60     11.82 o 
   3  14  24      126.16      116.67     20.19 o 
   4  14  24       34.67       42.63     15.71 o 
   1  15  24       10.39       -2.24     13.46 o 
   1   1  25      232.17      267.05     25.91 o 
   2   1  25       63.05       62.47     13.79 o 
   3   1  25      231.19      204.63     15.20 o 
   4   1  25        8.64       15.69     11.70 o 
   5   1  25       36.80       46.38     13.54 o 
   6   1  25       64.79       62.48     11.27 o 
   7   1  25        0.27        0.75      6.28 o 
   8   1  25      129.00      139.18     10.63 o 
   9   1  25       57.06       44.45     10.03 o 
  10   1  25        0.87       -3.44      8.77 o 
  11   1  25        2.77       -0.93      6.17 o 
  12   1  25       37.66       39.69      6.39 o 
   0   2  25     1623.71     1595.22     83.01 o 
   1   2  25      179.75      193.55     18.91 o 
   2   2  25       17.33       36.30     12.20 o 
   3   2  25      124.33      108.89     15.49 o 
   4   2  25     1618.97     1600.46     36.76 o 
   5   2  25      359.06      386.15     15.85 o 
   6   2  25      254.78      240.15     14.50 o 
   7   2  25      355.88      313.24     12.02 o 
   8   2  25      203.99      199.96     11.23 o 
   9   2  25      105.81       79.25      8.91 o 
  10   2  25        7.08       -4.36      8.11 o 
  11   2  25        0.16       -1.39      6.47 o 
  12   2  25       15.27       15.52      6.27 o 
   1   3  25      769.40      709.16     35.73 o 
   2   3  25       34.88       30.00     13.44 o 
   3   3  25        0.82       -2.96     13.43 o 
   4   3  25     2256.88     2427.07     43.50 o 
   5   3  25      104.16      120.51     16.09 o 
   6   3  25      363.64      351.77     12.76 o 
   7   3  25        0.58       -6.39      7.56 o 
   8   3  25      138.34      143.74     10.69 o 
   9   3  25       10.98       11.54      9.40 o 
  10   3  25       92.70      108.48      8.47 o 
  11   3  25       10.73       15.49      5.97 o 
  12   3  25       99.38      112.18     13.46 o 
   0   4  25     1115.12     1014.12     69.55 o 
   1   4  25      893.44      903.41     47.52 o 
   2   4  25      527.75      553.67     25.59 o 
   3   4  25        7.70        9.03     10.74 o 
   4   4  25       68.68       33.91     19.54 o 
   5   4  25      820.97      751.20     40.68 o 
   6   4  25        5.12       -5.07      6.50 o 
   7   4  25        0.31      -10.75     11.49 o 
   8   4  25     1395.08     1357.45     22.98 o 
   9   4  25       51.87       54.07      8.35 o 
  10   4  25       37.69       47.57      7.31 o 
  11   4  25        5.73        2.80      7.10 o 
   1   5  25        2.16       13.50     18.04 o 
   2   5  25      756.53      737.96     28.32 o 
   3   5  25      121.16      129.42     17.76 o 
   4   5  25      915.07      971.98     33.68 o 
   5   5  25       42.83       35.76      7.27 o 
   6   5  25       25.00       20.12      9.87 o 
   7   5  25     1038.85     1084.59     24.98 o 
   8   5  25       36.32       47.27      9.44 o 
   9   5  25      113.91      112.17     10.47 o 
  10   5  25      164.39      167.91      9.73 o 
  11   5  25        0.31        0.45      6.00 o 
   0   6  25      768.75      796.49     69.55 o 
   1   6  25        3.62      -12.77     22.96 o 
   2   6  25      232.41      213.12     14.58 o 
   3   6  25      102.40      132.06     32.18 o 
   4   6  25      111.34      124.94     11.06 o 
   5   6  25       61.15       43.25      8.67 o 
   6   6  25      115.77      110.56     10.11 o 
   7   6  25      170.97      144.91     11.77 o 
   8   6  25      672.93      659.51     20.44 o 
   9   6  25       74.24       90.87      9.18 o 
  10   6  25        4.27        5.23      6.92 o 
  11   6  25       54.16       52.41      9.04 o 
   1   7  25       15.70        6.73     20.19 o 
   2   7  25      119.86       99.02     19.61 o 
   3   7  25        4.18        4.92     10.17 o 
   4   7  25      232.64      253.22     12.36 o 
   5   7  25       19.06       33.58     11.88 o 
   6   7  25      254.73      258.80     13.69 o 
   7   7  25       59.05       59.26     10.03 o 
   8   7  25      115.47       91.16      9.66 o 
   9   7  25      115.04      123.17     10.25 o 
  10   7  25        1.31        6.68      7.83 o 
   0   8  25      249.96      232.03     18.65 o 
   1   8  25        3.16        6.14      9.46 o 
   2   8  25        0.77       17.96     12.17 o 
   3   8  25        1.12       -5.66     10.56 o 
   4   8  25      205.47      211.72     13.83 o 
   5   8  25      161.49      161.74     14.28 o 
   6   8  25       16.78        9.14      9.17 o 
   7   8  25       30.46       16.49      8.93 o 
   8   8  25       67.59       54.46      9.31 o 
   9   8  25       49.18       50.57      9.27 o 
  10   8  25       16.05       16.45      9.95 o 
   1   9  25        3.75       -5.79     17.95 o 
   2   9  25       99.42      111.12     28.05 o 
   3   9  25       60.72       46.26     16.60 o 
   4   9  25       42.10       49.08     13.35 o 
   5   9  25       33.87       38.61     11.54 o 
   6   9  25       27.75       38.81      9.47 o 
   7   9  25       19.67        7.66      8.51 o 
   8   9  25       49.05       57.49      8.88 o 
   9   9  25       18.95       19.75      7.79 o 
   0  10  25     1146.30      924.38     58.33 o 
   1  10  25      233.93      253.34     29.04 o 
   2  10  25       41.91       67.98     26.92 o 
   3  10  25      133.73      134.83     24.28 o 
   4  10  25       50.94       43.32     13.38 o 
   5  10  25        1.20        2.24     30.29 o 
   6  10  25        0.20        7.52     10.08 o 
   7  10  25        1.43        4.32      8.62 o 
   8  10  25       74.00       80.18      8.95 o 
   9  10  25       12.30       35.72     11.68 o 
   1  11  25       17.67        1.35     10.83 o 
   2  11  25        0.13       18.54     24.68 o 
   3  11  25       17.56        7.58     22.54 o 
   4  11  25      598.49      617.09     24.54 o 
   5  11  25       75.25       83.80     15.01 o 
   6  11  25        8.41       -4.49     11.22 o 
   7  11  25       16.08        9.40      7.83 o 
   8  11  25       26.18       16.57      8.32 o 
   0  12  25      386.05      421.81     28.56 o 
   1  12  25      103.51      142.30     21.99 o 
   2  12  25        0.04      -10.20     10.20 o 
   3  12  25       10.76       20.19     11.05 o 
   4  12  25        2.46       -7.14      9.87 o 
   5  12  25        1.66      -10.22     10.22 o 
   6  12  25        3.08        8.97     10.22 o 
   7  12  25       39.62       49.36     13.46 o 
   1  13  25      102.91      107.95     19.75 o 
   2  13  25      123.94      119.42     40.39 o 
   3  13  25       40.59       39.99     10.20 o 
   4  13  25      594.13      621.49     35.90 o 
   5  13  25       17.58        8.97     12.34 o 
   1  14  25        1.10       19.00     17.95 o 
   2  14  25       11.06       18.10     11.82 o 
   3  14  25       64.67       60.58     15.71 o 
   0   0  26      745.38      704.50     62.82 o 
   1   0  26      202.81      201.40     28.42 o 
   2   0  26     2314.46     2370.37     73.66 o 
   3   0  26       51.04       45.17     23.64 o 
   4   0  26      693.52      714.98     34.94 o 
   5   0  26      112.34      103.00     21.02 o 
   6   0  26     1299.24     1334.68     27.63 o 
   7   0  26      265.71      262.82     15.92 o 
   8   0  26      194.41      178.76     19.41 o 
   9   0  26      533.13      566.77     28.03 o 
  10   0  26      285.72      277.70     19.41 o 
  11   0  26        1.99        4.84      8.57 o 
  12   0  26      154.92      139.11     13.46 o 
   1   1  26      416.19      401.35     24.64 o 
   2   1  26     3814.78     3935.70     71.20 o 
   3   1  26      390.65      435.04     22.77 o 
   4   1  26        8.91       26.61     12.29 o 
   5   1  26      422.30      489.89     26.66 o 
   6   1  26     1162.58     1095.07     16.57 o 
   7   1  26       53.64       31.52      7.90 o 
   8   1  26        3.13       -1.76      8.61 o 
   9   1  26        5.03       13.58      9.39 o 
  10   1  26      396.33      450.91     17.15 o 
  11   1  26       18.35        9.35      6.70 o 
  12   1  26        0.51        5.48     11.22 o 
   0   2  26      537.44      561.13     39.57 o 
   1   2  26       14.51       45.34     15.46 o 
   2   2  26     1824.61     1857.57     45.38 o 
   3   2  26      111.16      143.82     18.46 o 
   4   2  26     2297.35     2221.35     44.73 o 
   5   2  26     1282.22     1229.95     39.08 o 
   6   2  26      710.61      672.34     14.79 o 
   7   2  26       15.72       11.22      7.79 o 
   8   2  26       24.11       20.35      8.71 o 
   9   2  26        2.14       -4.78      7.77 o 
  10   2  26       44.98       48.38      8.24 o 
  11   2  26        4.66        6.05      6.70 o 
   1   3  26      138.06      167.55     21.81 o 
   2   3  26      982.89      970.39     35.62 o 
   3   3  26      445.91      398.78     24.96 o 
   4   3  26      174.28      194.30     14.35 o 
   5   3  26      434.01      433.58     19.14 o 
   6   3  26       42.73       51.65      9.43 o 
   7   3  26      163.28      173.91     11.40 o 
   8   3  26       70.70       90.64      9.44 o 
   9   3  26        9.51        6.76      7.71 o 
  10   3  26      160.74      190.17     11.03 o 
  11   3  26        0.05       11.48      5.83 o 
   0   4  26     3121.64     2775.37    116.67 o 
   1   4  26      103.85      107.43     25.38 o 
   2   4  26        0.28        2.78     11.17 o 
   3   4  26        0.04        9.70     10.01 o 
   4   4  26       41.55       34.07     11.18 o 
   5   4  26       25.19       23.61      7.80 o 
   6   4  26       40.48       52.70     15.16 o 
   7   4  26      135.72      116.16     11.29 o 
   8   4  26      159.44      159.08     10.53 o 
   9   4  26        3.79        3.55      8.32 o 
  10   4  26       17.63       30.87      6.90 o 
  11   4  26       10.94        9.50      6.70 o 
   1   5  26      101.46      132.16     28.42 o 
   2   5  26      127.58      131.68     14.74 o 
   3   5  26       91.96       98.86     15.78 o 
   4   5  26        3.92       -7.91      8.63 o 
   5   5  26       29.79       14.56      7.57 o 
   6   5  26       10.96        4.16      8.65 o 
   7   5  26      145.92      132.29     11.13 o 
   8   5  26       69.10       57.62     10.95 o 
   9   5  26       82.54      120.96     10.28 o 
  10   5  26       13.22       13.46      6.92 o 
  11   5  26       14.50       10.27      8.57 o 
   0   6  26       17.91       89.75     38.14 o 
   1   6  26      112.87      111.81     25.24 o 
   2   6  26     1118.70     1189.92     62.59 o 
   3   6  26       27.63       48.17      9.84 o 
   4   6  26      102.34      116.99     10.50 o 
   5   6  26       37.30       45.29     11.34 o 
   6   6  26      306.18      304.26     15.85 o 
   7   6  26       15.02       29.17      9.53 o 
   8   6  26      293.87      296.69     15.97 o 
   9   6  26       55.12       40.75      9.03 o 
  10   6  26       66.61       51.73      7.03 o 
   1   7  26        5.99        6.12     10.90 o 
   2   7  26      168.36      204.23     13.36 o 
   3   7  26       35.58       34.20     10.94 o 
   4   7  26      269.65      301.35     16.13 o 
   5   7  26       66.06       73.72     13.65 o 
   6   7  26        1.66        8.13      9.78 o 
   7   7  26       12.60       11.17      8.97 o 
   8   7  26       16.77       41.49      8.36 o 
   9   7  26        0.54        3.87      7.70 o 
  10   7  26       16.96       16.47      9.22 o 
   0   8  26      663.94      587.58     30.91 o 
   1   8  26     1841.93     1739.28     37.52 o 
   2   8  26      104.06      105.45     19.78 o 
   3   8  26      445.98      417.60     37.02 o 
   4   8  26      134.13      127.42     18.59 o 
   5   8  26       15.74       32.20     12.87 o 
   6   8  26      360.99      405.56     17.39 o 
   7   8  26      110.43      111.31     10.87 o 
   8   8  26        3.60       -0.23      7.75 o 
   9   8  26       21.16       22.61      7.79 o 
  10   8  26      240.14      241.37     14.98 o 
   1   9  26       15.28       -0.59     15.01 o 
   2   9  26      474.23      517.36     30.66 o 
   3   9  26       16.00        8.23     14.02 o 
   4   9  26       83.53       52.19     12.82 o 
   5   9  26        2.51       19.43     12.14 o 
   6   9  26      138.12      139.03     12.64 o 
   7   9  26        0.89        0.14     10.18 o 
   8   9  26       59.93       53.06      8.05 o 
   9   9  26       13.52        4.38      7.35 o 
   0  10  26        4.76      -15.71     22.44 o 
   1  10  26       27.67       15.47     16.83 o 
   2  10  26      595.89      581.67     30.66 o 
   3  10  26        0.08       22.55     14.52 o 
   4  10  26      164.34      162.55     15.44 o 
   5  10  26      159.91      117.63     18.19 o 
   6  10  26      358.64      358.29     19.11 o 
   7  10  26       47.71       40.96      8.62 o 
   8  10  26       27.61       29.49      8.11 o 
   1  11  26        0.92       20.22     10.69 o 
   2  11  26      128.58      178.19     24.68 o 
   3  11  26        3.65       38.01     13.42 o 
   4  11  26      194.34      195.02     19.78 o 
   5  11  26        1.10        7.63     11.82 o 
   6  11  26       20.74        9.62     19.07 o 
   7  11  26       44.81       58.70      9.72 o 
   0  12  26        0.84      -12.01     23.56 o 
   1  12  26        4.81       11.91     14.64 o 
   2  12  26       34.77       25.18     14.02 o 
   3  12  26       12.16       31.41     13.42 o 
   4  12  26        0.03       -4.49     11.82 o 
   5  12  26       11.61       20.51     10.77 o 
   6  12  26       60.42       57.00     28.05 o 
   1  13  26       68.50       89.97     15.86 o 
   2  13  26      106.00      121.16     24.68 o 
   3  13  26       15.25       16.40     10.22 o 
   4  13  26      174.29      184.99     15.01 o 
   5  13  26       25.11       29.17      9.52 o 
   0  14  26      130.23      136.86     20.19 o 
   1  14  26        9.63        4.49     11.11 o 
   2  14  26      146.66      157.05     20.19 o 
   3  14  26       57.98       51.60     15.71 o 
   1   1  27        0.37      -13.52     13.52 o 
   2   1  27       33.97       36.94     22.00 o 
   3   1  27      827.19      689.03     34.40 o 
   4   1  27        9.06        9.31     12.86 o 
   5   1  27      340.82      348.29     16.11 o 
   6   1  27      121.97      102.73      9.49 o 
   7   1  27       80.24       94.35      8.98 o 
   8   1  27       95.42       79.93      9.64 o 
   9   1  27      127.50      112.61     17.81 o 
  10   1  27       34.83       22.44      8.77 o 
  11   1  27       23.63       33.89      6.85 o 
   0   2  27      795.32      787.12    103.21 o 
   1   2  27      184.22      188.68     19.75 o 
   2   2  27        0.46       27.90     26.67 o 
   3   2  27        7.06       28.75     15.41 o 
   4   2  27        3.79       24.29     14.97 o 
   5   2  27        3.35        3.60      7.04 o 
   6   2  27       84.60      116.01     10.95 o 
   7   2  27        8.07       27.54      8.67 o 
   8   2  27       51.51       34.42      8.71 o 
   9   2  27       40.45       31.32      8.35 o 
  10   2  27        0.02        1.91      7.21 o 
  11   2  27       36.40       49.93      6.70 o 
   1   3  27      226.50      214.15     24.95 o 
   2   3  27        1.28       -5.74     17.06 o 
   3   3  27     1952.61     1943.00     37.94 o 
   4   3  27       60.01       55.92     12.28 o 
   5   3  27      522.52      532.92     15.58 o 
   6   3  27       65.48       73.38      9.67 o 
   7   3  27      467.56      463.29     16.74 o 
   8   3  27       84.69       81.25     11.23 o 
   9   3  27        4.04        4.56      7.68 o 
  10   3  27       63.93       82.94      7.31 o 
  11   3  27      162.74      174.47     10.24 o 
   0   4  27        3.41      -15.71     29.17 o 
   1   4  27       65.96       66.45     19.15 o 
   2   4  27       90.91      126.52     15.81 o 
   3   4  27     1110.47     1124.81     37.62 o 
   4   4  27      163.77      146.80     11.08 o 
   5   4  27      473.30      450.20     14.00 o 
   6   4  27        0.20        1.45      9.11 o 
   7   4  27        4.19       -2.18      8.95 o 
   8   4  27      478.74      465.48     16.48 o 
   9   4  27        3.37       -5.47      7.44 o 
  10   4  27       13.35       13.98      6.97 o 
  11   4  27      224.70      195.20     17.95 o 
   1   5  27     1016.01      918.30     30.85 o 
   2   5  27      244.86      280.88     21.81 o 
   3   5  27      590.38      643.19     17.66 o 
   4   5  27      977.88      954.30     28.05 o 
   5   5  27       13.82       10.79     14.47 o 
   6   5  27       20.71       39.79     12.79 o 
   7   5  27      807.97      784.41     20.49 o 
   8   5  27       39.60       37.36     11.71 o 
   9   5  27       73.10       79.40      8.71 o 
  10   5  27        3.20       -3.75      6.22 o 
  11   5  27      118.86      121.16     20.19 o 
   0   6  27        1.92       28.37     15.11 o 
   1   6  27      642.44      590.88     25.28 o 
   2   6  27       13.34       34.23     10.01 o 
   3   6  27       70.36       72.00     10.35 o 
   4   6  27      652.23      636.58     24.16 o 
   5   6  27      174.42      225.57     15.38 o 
   6   6  27      270.66      240.19     14.24 o 
   7   6  27        4.22       -4.39     11.20 o 
   8   6  27       19.00       40.80     10.49 o 
   9   6  27        2.36       -3.36      7.75 o 
  10   6  27        6.23        3.54      7.01 o 
   1   7  27      443.84      461.54     19.62 o 
   2   7  27      565.40      596.49     20.78 o 
   3   7  27       72.27       85.09     14.16 o 
   4   7  27       45.81       62.12     13.62 o 
   5   7  27      296.33      260.04     15.86 o 
   6   7  27       41.84       42.63      9.97 o 
   7   7  27      181.13      183.31     12.38 o 
   8   7  27        5.12        1.89      8.51 o 
   9   7  27      225.04      215.58     10.67 o 
  10   7  27       13.99       16.78      9.73 o 
   0   8  27       59.54       67.31     22.44 o 
   1   8  27        1.10        4.95     12.05 o 
   2   8  27       48.90       58.29     30.29 o 
   3   8  27       88.99      106.38     18.19 o 
   4   8  27       23.43       51.02     20.56 o 
   5   8  27        0.07       -7.43     12.05 o 
   6   8  27        0.27        1.57      9.67 o 
   7   8  27      178.85      175.52     11.65 o 
   8   8  27        6.47        0.36      7.75 o 
   9   8  27       11.14        7.48      7.51 o 
   1   9  27       85.82       70.04     17.45 o 
   2   9  27       24.04       33.65     15.86 o 
   3   9  27        6.37       17.95     14.28 o 
   4   9  27        0.01        1.12     14.28 o 
   5   9  27       17.84       19.36     11.13 o 
   6   9  27      110.58      115.60     11.50 o 
   7   9  27       27.59       22.46     12.21 o 
   8   9  27        2.19        6.94      7.07 o 
   9   9  27        0.12      -10.77     10.77 o 
   0  10  27       39.28       26.57     15.01 o 
   1  10  27      100.15       88.14     18.19 o 
   2  10  27       49.90       52.28     15.71 o 
   3  10  27       56.48       70.21     32.53 o 
   4  10  27       12.14       13.86     13.42 o 
   5  10  27        0.33        2.24     12.69 o 
   6  10  27        0.01        2.68      9.43 o 
   7  10  27       87.07      117.34     10.43 o 
   8  10  27        5.05        4.42      8.32 o 
   1  11  27      122.44      143.78     17.78 o 
   2  11  27       12.82        3.43     13.42 o 
   3  11  27      242.47      248.70     21.31 o 
   4  11  27       49.57       49.61     14.02 o 
   5  11  27      140.33      175.97     19.07 o 
   6  11  27       33.05       33.81     24.68 o 
   7  11  27       75.38      103.26     12.69 o 
   0  12  27       20.67       11.22     14.28 o 
   1  12  27        6.33        3.37     10.10 o 
   2  12  27       25.81       12.20     12.40 o 
   3  12  27      458.39      488.10     28.05 o 
   4  12  27       17.33       11.22     11.11 o 
   5  12  27      125.84      131.90     14.02 o 
   6  12  27        6.19       -6.73     11.22 o 
   1  13  27      250.17      278.69     34.78 o 
   2  13  27        0.70       13.46     15.71 o 
   3  13  27       92.60       82.11     12.40 o 
   4  13  27       61.97       80.77     17.95 o 
   0   0  28      601.76      531.74     56.09 o 
   1   0  28     5225.99     4960.96    118.99 o 
   2   0  28      794.25      731.66     45.03 o 
   3   0  28     1264.89     1262.95     41.82 o 
   4   0  28       87.71       86.70     15.85 o 
   5   0  28     1783.48     1681.56     33.21 o 
   6   0  28      127.50      134.88     14.24 o 
   7   0  28      401.36      370.81     19.12 o 
   8   0  28      565.10      514.82     20.97 o 
   9   0  28      133.37      185.50     17.95 o 
  10   0  28      150.70      205.81     16.15 o 
  11   0  28      139.80      154.59     12.40 o 
   1   1  28      523.98      500.38     27.19 o 
   2   1  28       13.91      -11.67     11.67 o 
   3   1  28       68.37       53.56     13.67 o 
   4   1  28        1.51       -3.06      9.30 o 
   5   1  28      775.58      714.48     18.91 o 
   6   1  28      263.74      283.35     13.70 o 
   7   1  28      140.71      135.97      9.71 o 
   8   1  28       46.67       35.06      8.64 o 
   9   1  28      108.05       90.78     11.23 o 
  10   1  28       25.79       14.92      7.58 o 
  11   1  28        0.36       -3.04      6.27 o 
   0   2  28       89.47       80.12     19.08 o 
   1   2  28     2141.70     2095.97     42.49 o 
   2   2  28      163.23      207.24     19.96 o 
   3   2  28      275.19      225.80     20.15 o 
   4   2  28        1.67       16.60      8.19 o 
   5   2  28       25.96       38.98      7.74 o 
   6   2  28      205.66      179.87     11.52 o 
   7   2  28       78.00       85.55     10.79 o 
   8   2  28       16.56       14.10      8.21 o 
   9   2  28      231.80      253.40     13.09 o 
  10   2  28        2.51        3.17      7.22 o 
  11   2  28       10.50       18.62      6.81 o 
   1   3  28      799.19      761.04     27.13 o 
   2   3  28      866.32      738.68     30.46 o 
   3   3  28      385.22      370.87     24.93 o 
   4   3  28      260.04      238.24     11.49 o 
   5   3  28       91.16       93.66     10.36 o 
   6   3  28        0.19       -8.66      8.66 o 
   7   3  28       10.29        5.54      9.21 o 
   8   3  28       40.99       30.37     13.41 o 
   9   3  28       80.33       67.01     10.71 o 
  10   3  28        0.89       -5.69      5.69 o 
  11   3  28       40.77       28.82     10.22 o 
   0   4  28       48.53       28.77     22.04 o 
   1   4  28      364.60      304.15     21.98 o 
   2   4  28     1106.13     1149.03     33.03 o 
   3   4  28      428.23      455.49     14.35 o 
   4   4  28       69.32       62.17      8.71 o 
   5   4  28       17.45       22.98     10.57 o 
   6   4  28      192.15      206.43     13.08 o 
   7   4  28       10.76       11.55      9.19 o 
   8   4  28       31.71       25.88      9.88 o 
   9   4  28       34.95       25.04      8.48 o 
  10   4  28       31.67       29.32      6.76 o 
   1   5  28       12.38       29.61     12.59 o 
   2   5  28      258.44      261.38     12.90 o 
   3   5  28      402.71      358.85     14.02 o 
   4   5  28       13.94       -5.22      9.63 o 
   5   5  28       13.61       -7.50     10.49 o 
   6   5  28       27.01       36.47      9.39 o 
   7   5  28       89.40      128.34     16.05 o 
   8   5  28        4.69       -7.87      9.79 o 
   9   5  28       13.57        2.07      8.11 o 
  10   5  28        8.26        8.67      5.85 o 
   0   6  28      928.59      913.73     34.16 o 
   1   6  28       92.02      100.43     12.71 o 
   2   6  28       19.87       27.54      9.48 o 
   3   6  28       20.03        8.07      9.59 o 
   4   6  28        7.08       -0.98     10.42 o 
   5   6  28        4.28      -11.82     14.75 o 
   6   6  28      210.49      198.14     13.01 o 
   7   6  28      212.17      221.94     13.12 o 
   8   6  28       37.05       64.86     10.70 o 
   9   6  28        9.99        1.57      7.36 o 
  10   6  28      178.73      155.05     13.35 o 
   1   7  28        9.65       -1.50     14.02 o 
   2   7  28     1022.07      945.71     26.89 o 
   3   7  28      102.17       97.80     15.74 o 
   4   7  28       43.82       43.68     11.62 o 
   5   7  28       29.15       54.41     11.17 o 
   6   7  28       90.40       80.21     11.86 o 
   7   7  28       44.76       50.39      9.25 o 
   8   7  28       33.87       33.60      8.24 o 
   9   7  28       29.27       18.08      7.83 o 
   0   8  28      679.30      576.61     42.63 o 
   1   8  28      269.02      272.88     19.34 o 
   2   8  28      335.52      302.26     33.65 o 
   3   8  28       96.67       68.27     16.60 o 
   4   8  28        3.47      -12.63     12.63 o 
   5   8  28       10.27       16.51     10.40 o 
   6   8  28        3.63        1.98      9.66 o 
   7   8  28      151.77      157.30     10.80 o 
   8   8  28       89.96      103.16      9.00 o 
   9   8  28      340.67      375.09     19.13 o 
   1   9  28       21.08       34.36     15.01 o 
   2   9  28       51.30       19.72     30.29 o 
   3   9  28       12.20       -6.99     23.56 o 
   4   9  28       52.85       61.97     16.60 o 
   5   9  28      575.85      572.76     21.19 o 
   6   9  28        6.65        7.45     10.25 o 
   7   9  28      126.01      128.34     10.37 o 
   8   9  28        1.00       -3.63      7.71 o 
   0  10  28      605.48      551.65     43.75 o 
   1  10  28      705.30      759.69     32.26 o 
   2  10  28       61.86       47.35     15.01 o 
   3  10  28       13.44       23.18     33.65 o 
   4  10  28       39.90       51.26     22.44 o 
   5  10  28      167.15      181.48     33.65 o 
   6  10  28       12.37       -6.55      8.26 o 
   7  10  28       25.06       34.06      8.55 o 
   1  11  28       85.90       66.09     15.01 o 
   2  11  28       55.97       61.28     15.01 o 
   3  11  28        6.45        3.59     20.19 o 
   4  11  28       15.10       31.97     13.46 o 
   5  11  28       68.47       90.49     13.42 o 
   6  11  28        2.30       -7.14      8.62 o 
   0  12  28        0.15       -4.49     17.95 o 
   1  12  28       63.94       71.80     22.44 o 
   2  12  28       13.92       -5.61     14.58 o 
   3  12  28      111.40      119.83     14.02 o 
   4  12  28        1.17        5.61      9.52 o 
   5  12  28       13.60       12.34      9.52 o 
   1  13  28       13.92        2.24     11.11 o 
   2  13  28       48.41       40.39     15.71 o 
   3  13  28        4.45       17.95     13.46 o 
   1   1  29      288.11      283.38     19.73 o 
   2   1  29     1293.07     1203.15     28.90 o 
   3   1  29       14.65       23.73      9.25 o 
   4   1  29      209.51      228.48     11.99 o 
   5   1  29       41.10       67.83      9.13 o 
   6   1  29        4.79       -4.93      9.18 o 
   7   1  29       79.03       99.01      9.76 o 
   8   1  29       26.75       28.34      8.21 o 
   9   1  29        0.41        0.64     15.99 o 
  10   1  29        3.19       16.23      6.70 o 
   0   2  29      113.93       66.81     19.34 o 
   1   2  29      136.56      152.92     16.88 o 
   2   2  29     2491.73     2471.63     45.75 o 
   3   2  29       17.85        9.67      8.92 o 
   4   2  29       31.34       17.06      9.89 o 
   5   2  29      175.61      174.68     11.22 o 
   6   2  29       11.02        0.58      9.08 o 
   7   2  29       46.39       31.14      9.82 o 
   8   2  29      133.96      138.87     10.02 o 
   9   2  29       98.36       95.73      8.50 o 
  10   2  29       15.60       23.98      7.10 o 
   1   3  29      284.98      291.35     36.59 o 
   2   3  29        1.49        5.18      9.29 o 
   3   3  29       28.10       37.24      8.30 o 
   4   3  29      459.53      392.42     14.36 o 
   5   3  29       80.96       89.69     17.28 o 
   6   3  29       63.50       87.68     12.68 o 
   7   3  29        9.12       -2.36      9.05 o 
   8   3  29       22.20       37.11     13.53 o 
   9   3  29       14.25        6.41      7.24 o 
  10   3  29        2.20       -2.99      5.35 o 
   0   4  29     1412.51     1504.44     92.26 o 
   1   4  29     1648.10     1646.02     35.06 o 
   2   4  29       21.04        7.00      8.91 o 
   3   4  29      245.27      232.26     11.16 o 
   4   4  29        1.04       -3.15      8.79 o 
   5   4  29      461.47      446.56     19.23 o 
   6   4  29        0.63       -0.50     10.13 o 
   7   4  29      258.84      247.68     12.98 o 
   8   4  29      202.76      233.96     12.43 o 
   9   4  29       44.38       51.79     11.24 o 
  10   4  29       99.85      100.04      7.71 o 
   1   5  29       47.89       46.03     18.28 o 
   2   5  29       62.58       45.73     13.66 o 
   3   5  29      203.59      204.86     13.07 o 
   4   5  29     1589.66     1549.44     28.90 o 
   5   5  29      336.15      356.26     22.04 o 
   6   5  29        8.70        3.02     15.84 o 
   7   5  29      176.79      217.16     14.59 o 
   8   5  29       10.16       10.26      9.57 o 
   9   5  29       57.37       57.26      8.24 o 
  10   5  29        8.80        3.26      7.73 o 
   0   6  29      233.42      200.17     26.33 o 
   1   6  29      120.81      144.64     15.97 o 
   2   6  29       21.50        2.95     14.25 o 
   3   6  29      449.81      482.39     18.40 o 
   4   6  29        0.00        4.07     11.40 o 
   5   6  29       45.88       46.56     11.56 o 
   6   6  29       12.14       35.27     10.60 o 
   7   6  29        4.71        3.99      9.97 o 
   8   6  29      418.75      418.42     17.72 o 
   9   6  29        3.76        1.93      6.70 o 
   1   7  29       18.91       45.94     24.68 o 
   2   7  29      345.16      372.70     19.02 o 
   3   7  29       26.48       32.43     13.11 o 
   4   7  29      149.16      164.15     13.69 o 
   5   7  29      147.84      171.78     18.30 o 
   6   7  29       43.60       23.02     10.04 o 
   7   7  29       39.83       55.44     14.05 o 
   8   7  29       60.38       48.69      8.09 o 
   9   7  29        2.11        2.43      7.89 o 
   0   8  29        5.25       11.22     20.19 o 
   1   8  29      131.88      137.71     15.54 o 
   2   8  29       80.75      139.11     19.78 o 
   3   8  29        0.45        4.49     22.44 o 
   4   8  29      237.58      231.96     18.71 o 
   5   8  29        9.88        4.19      9.87 o 
   6   8  29        3.61        3.80      9.49 o 
   7   8  29       11.72       16.40      7.50 o 
   8   8  29        0.07        2.30      6.42 o 
   1   9  29        6.07        5.26     10.75 o 
   2   9  29       38.31       28.05     14.28 o 
   3   9  29       43.64       48.24     15.86 o 
   4   9  29       30.99       13.20     13.42 o 
   5   9  29       99.44       85.18     25.93 o 
   6   9  29       70.71       69.04      9.66 o 
   7   9  29        3.29        6.11      7.41 o 
   0  10  29       46.02       38.14     17.95 o 
   1  10  29      136.53      104.65     17.95 o 
   2  10  29        1.98        2.77     13.42 o 
   3  10  29        0.67       -5.83     11.82 o 
   4  10  29        1.37        2.94     12.40 o 
   5  10  29        0.35      -13.46     20.19 o 
   6  10  29        0.71        1.73     10.22 o 
   7  10  29        2.59       -4.69      8.62 o 
   1  11  29        9.58       11.36     12.40 o 
   2  11  29       31.84       38.70     13.46 o 
   3  11  29       73.38       80.82     17.95 o 
   4  11  29      212.80      227.00     17.95 o 
   5  11  29        1.67       22.61     10.22 o 
   6  11  29       31.55       46.14     21.31 o 
   0  12  29      250.59      244.56     26.92 o 
   1  12  29       13.47       31.41     15.71 o 
   2  12  29       56.68       54.14     14.58 o 
   3  12  29       84.23       88.91     12.40 o 
   4  12  29       15.54       32.57     11.22 o 
   0   0  30     1180.07     1178.32     48.87 o 
   1   0  30        0.80       13.34     12.51 o 
   2   0  30      452.47      412.66     21.02 o 
   3   0  30      446.27      484.25     22.76 o 
   4   0  30       88.05       65.47     14.39 o 
   5   0  30       30.93       45.69     15.87 o 
   6   0  30      136.41      120.79     15.46 o 
   7   0  30       19.11       13.69     13.85 o 
   8   0  30      130.40      141.12     13.67 o 
   9   0  30      128.08      128.13     15.63 o 
  10   0  30        3.12       12.77     10.22 o 
   1   1  30       27.28       23.90      9.39 o 
   2   1  30     3309.99     3139.58     36.80 o 
   3   1  30     1524.30     1531.62     24.66 o 
   4   1  30      213.23      208.23     11.50 o 
   5   1  30      331.51      337.18     15.12 o 
   6   1  30       56.34       76.10     10.58 o 
   7   1  30      288.36      326.38     14.42 o 
   8   1  30       14.90       19.90      8.08 o 
   9   1  30       50.74       54.45      8.85 o 
  10   1  30      161.68      156.55     10.60 o 
   0   2  30      545.45      559.28     23.36 o 
   1   2  30       75.83       78.48     10.93 o 
   2   2  30      133.73      156.00     11.44 o 
   3   2  30       60.05       47.57     10.37 o 
   4   2  30       79.02      111.50     11.56 o 
   5   2  30       49.12       34.94      9.72 o 
   6   2  30      210.66      236.53     19.04 o 
   7   2  30       23.93       23.41      9.53 o 
   8   2  30      236.46      261.95     16.05 o 
   9   2  30       22.82       19.52      7.01 o 
  10   2  30        4.37       -5.77      5.77 o 
   1   3  30     1427.96     1414.12     25.95 o 
   2   3  30       96.31      100.71     11.34 o 
   3   3  30       76.02       81.33     10.76 o 
   4   3  30        3.52       -9.15      9.15 o 
   5   3  30      544.79      514.33     20.39 o 
   6   3  30      165.31      148.25     14.83 o 
   7   3  30       67.39       78.16     10.18 o 
   8   3  30        0.70       -8.15      8.15 o 
   9   3  30       45.89       53.12      7.35 o 
  10   3  30       82.77       74.52     10.20 o 
   0   4  30      918.08      875.72     33.87 o 
   1   4  30      182.64      182.61     15.61 o 
   2   4  30      151.41      173.96     13.05 o 
   3   4  30      307.51      331.36     15.78 o 
   4   4  30       90.18       97.84     11.54 o 
   5   4  30      121.08      145.02     12.18 o 
   6   4  30       16.23       26.19     10.70 o 
   7   4  30        0.06       -8.57      8.57 o 
   8   4  30       57.81       50.84      8.97 o 
   9   4  30        3.51       17.12      7.49 o 
  10   4  30       32.88       51.60     15.71 o 
   1   5  30      254.35      278.41     20.89 o 
   2   5  30        0.01        4.48     11.38 o 
   3   5  30       56.82       49.02     10.39 o 
   4   5  30       72.79       62.53     10.70 o 
   5   5  30       21.78       15.38     10.48 o 
   6   5  30      153.43      151.20     11.90 o 
   7   5  30        6.98        2.81      9.87 o 
   8   5  30       18.87       16.55      9.34 o 
   9   5  30       35.35       30.47      7.21 o 
   0   6  30       67.99      105.45     26.92 o 
   1   6  30        2.16        4.61     13.11 o 
   2   6  30      175.60      189.17     15.54 o 
   3   6  30        1.65       -9.17      9.17 o 
   4   6  30        1.19       -8.96      9.91 o 
   5   6  30       43.81       46.41     13.17 o 
   6   6  30        0.20       -9.61     10.16 o 
   7   6  30       62.61       76.31     11.12 o 
   8   6  30        3.37       11.60      7.57 o 
   9   6  30       52.51       57.93      9.04 o 
   1   7  30       44.36       53.01     30.29 o 
   2   7  30        4.94       -6.64     10.43 o 
   3   7  30       10.34       12.96     12.36 o 
   4   7  30      347.93      428.62     18.11 o 
   5   7  30       14.47       19.92     10.23 o 
   6   7  30       16.56       27.36      9.57 o 
   7   7  30       14.36       16.17      7.87 o 
   8   7  30        0.16        0.68      7.51 o 
   0   8  30       85.50       91.99     24.68 o 
   1   8  30       91.99      108.10     16.60 o 
   2   8  30       36.10       57.21     15.86 o 
   3   8  30       53.81       80.46     20.19 o 
   4   8  30       37.08       30.74     12.82 o 
   5   8  30      109.61      152.70     16.81 o 
   6   8  30      379.23      435.14     15.90 o 
   7   8  30       72.55       75.20      9.09 o 
   8   8  30        0.49       -0.77      8.88 o 
   1   9  30      177.99      166.66     15.07 o 
   2   9  30      225.99      195.68     20.19 o 
   3   9  30      381.50      392.30     24.55 o 
   4   9  30       75.82       77.76     15.63 o 
   5   9  30       71.94       52.36     15.71 o 
   6   9  30      322.21      335.36     13.58 o 
   7   9  30       69.57       88.05      9.04 o 
   0  10  30       55.33       80.77     22.44 o 
   1  10  30        5.42       -1.12     12.69 o 
   2  10  30      388.91      448.33     24.55 o 
   3  10  30       48.50       51.34     13.42 o 
   4  10  30      115.65      120.85     15.01 o 
   5  10  30        0.39       -3.62     11.22 o 
   6  10  30       50.33       50.51     11.11 o 
   1  11  30       66.89       72.25     40.39 o 
   2  11  30       35.06       55.22     12.40 o 
   3  11  30       12.48       23.08     11.22 o 
   4  11  30       58.75       44.42     11.11 o 
   5  11  30      110.64       59.65     10.22 o 
   0  12  30       17.12       11.22     15.71 o 
   1  12  30       22.72       -2.24     15.71 o 
   2  12  30        1.52        5.87     11.22 o 
   3  12  30       35.62       29.17     15.71 o 
   1   1  31     1673.43     1578.93     27.82 o 
   2   1  31       49.18       45.05      9.34 o 
   3   1  31      161.18      149.70     12.33 o 
   4   1  31       14.99       22.64     11.50 o 
   5   1  31      201.65      200.55     12.91 o 
   6   1  31        5.99        3.21      9.01 o 
   7   1  31      184.42      213.12     12.02 o 
   8   1  31       28.75       22.32      9.32 o 
   9   1  31        3.33        7.74      7.41 o 
  10   1  31       31.21       29.62      8.14 o 
   0   2  31      105.98      122.36     16.84 o 
   1   2  31     1958.88     1942.15     30.74 o 
   2   2  31      416.98      422.91     16.09 o 
   3   2  31        0.94        8.63     11.16 o 
   4   2  31       69.36       68.49     12.56 o 
   5   2  31       57.83       48.86     11.82 o 
   6   2  31       87.82      103.19     11.50 o 
   7   2  31       17.80       13.43     10.22 o 
   8   2  31       29.16       21.03      8.61 o 
   9   2  31       20.24        8.62      6.24 o 
  10   2  31       73.67       79.52     15.71 o 
   1   3  31       14.09        7.00      9.94 o 
   2   3  31      165.88      139.16     13.10 o 
   3   3  31        1.40        1.53     10.76 o 
   4   3  31      299.49      282.71     14.74 o 
   5   3  31       88.33       84.27     12.38 o 
   6   3  31      130.40      120.46     11.50 o 
   7   3  31       54.97       52.84     11.32 o 
   8   3  31        9.21       12.91      8.70 o 
   9   3  31       30.63       20.40      9.18 o 
   0   4  31      126.47      148.08     29.17 o 
   1   4  31        0.35       -2.16     13.11 o 
   2   4  31      112.16      119.27     13.33 o 
   3   4  31       47.92       58.44     10.92 o 
   4   4  31      235.56      218.16     14.13 o 
   5   4  31      211.28      209.80     13.54 o 
   6   4  31      252.25      265.15     15.25 o 
   7   4  31       87.23       86.28     11.30 o 
   8   4  31        1.45        2.62      8.74 o 
   9   4  31        0.91        3.41      6.60 o 
   1   5  31      644.61      637.95     29.26 o 
   2   5  31     1160.08     1207.55     48.44 o 
   3   5  31        5.28       -0.20      9.50 o 
   4   5  31       60.84       85.36     10.80 o 
   5   5  31        8.44       12.76      9.99 o 
   6   5  31      280.49      322.82     18.11 o 
   7   5  31       79.75       71.10     10.55 o 
   8   5  31        0.48       -5.17      8.12 o 
   9   5  31        2.17        8.69      8.09 o 
   0   6  31       17.23       -8.97     17.95 o 
   1   6  31      116.79      174.12     20.42 o 
   2   6  31       50.85       57.81     13.67 o 
   3   6  31      118.22       88.38     13.55 o 
   4   6  31       30.82       17.22     10.37 o 
   5   6  31      133.18      126.39     12.19 o 
   6   6  31      640.09      649.51     19.26 o 
   7   6  31      175.55      187.49     12.25 o 
   8   6  31        2.12       13.36      6.93 o 
   1   7  31       69.37       70.53     20.19 o 
   2   7  31       69.32       63.05     16.45 o 
   3   7  31       17.25        0.40     12.48 o 
   4   7  31      107.24      124.91     12.08 o 
   5   7  31       96.20      115.40     11.50 o 
   6   7  31        0.80        4.97      8.44 o 
   7   7  31        6.27       -2.14      9.19 o 
   8   7  31       20.64       14.83     14.49 o 
   0   8  31      256.42      291.67     31.41 o 
   1   8  31       40.81       53.48     17.95 o 
   2   8  31        3.67       12.12     11.17 o 
   3   8  31       34.03        6.73     14.28 o 
   4   8  31       27.40       38.14     12.05 o 
   5   8  31        0.02       -8.25      8.25 o 
   6   8  31       11.66        7.41      7.72 o 
   7   8  31      170.88      170.18     10.71 o 
   1   9  31       10.90      -11.82     11.82 o 
   2   9  31        0.57        1.12     12.69 o 
   3   9  31       29.22       26.13     13.46 o 
   4   9  31       46.61       43.02     13.42 o 
   5   9  31        0.36       22.44     11.11 o 
   6   9  31        0.39       10.82      7.55 o 
   0  10  31      123.25       89.75     20.19 o 
   1  10  31        0.99        2.84     11.82 o 
   2  10  31        9.39       16.30     11.82 o 
   3  10  31       10.29       -1.12     11.11 o 
   4  10  31        2.66        0.69     10.22 o 
   5  10  31        1.28       -4.08      8.62 o 
   1  11  31       28.97       15.71     11.11 o 
   2  11  31      135.00      137.01     17.95 o 
   3  11  31       49.14       41.42     10.22 o 
   4  11  31        4.05        1.12      9.52 o 
   0   0  32      241.85      241.80     38.14 o 
   1   0  32     1815.37     1696.34     54.72 o 
   2   0  32     1712.18     1725.22     54.72 o 
   3   0  32      494.59      489.72     27.61 o 
   4   0  32        3.06       -5.97     29.96 o 
   5   0  32        5.71       -8.31     13.93 o 
   6   0  32      164.62      144.39     14.77 o 
   7   0  32       44.73       43.21     13.77 o 
   8   0  32      171.71      221.94     43.75 o 
   9   0  32       24.39       31.07     10.22 o 
   1   1  32      242.51      300.07     22.02 o 
   2   1  32        0.74       -9.18     10.98 o 
   3   1  32      196.82      236.25     16.43 o 
   4   1  32      306.19      338.14     17.81 o 
   5   1  32      144.24      162.57     14.19 o 
   6   1  32       49.61       55.17     10.38 o 
   7   1  32      194.27      221.18     12.87 o 
   8   1  32       12.39       16.83     10.10 o 
   9   1  32       34.16       40.73     10.26 o 
   0   2  32      697.73      831.52     38.08 o 
   1   2  32       16.47       -7.52     11.74 o 
   2   2  32       23.97       34.86     11.94 o 
   3   2  32      146.49      132.04     13.69 o 
   4   2  32      133.83      120.24     13.33 o 
   5   2  32       31.93       51.79     14.64 o 
   6   2  32        0.54       -9.04      9.04 o 
   7   2  32        0.05       -0.89      9.54 o 
   8   2  32      281.49      291.10     11.99 o 
   9   2  32       46.52       55.63     10.72 o 
   1   3  32       10.75       19.68     11.61 o 
   2   3  32       56.19       52.08     11.94 o 
   3   3  32        0.54        7.02     10.93 o 
   4   3  32      335.71      364.96     15.90 o 
   5   3  32        8.80       13.93     10.48 o 
   6   3  32       67.87       89.19     10.52 o 
   7   3  32      207.94      243.25     13.78 o 
   8   3  32        0.39        5.62      8.41 o 
   9   3  32       19.06       11.22      8.36 o 
   0   4  32        1.75       38.14     24.68 o 
   1   4  32      289.56      284.28     20.64 o 
   2   4  32      242.36      229.66     15.55 o 
   3   4  32        3.44       18.52     10.98 o 
   4   4  32        7.29       -5.89      8.93 o 
   5   4  32       11.44       13.31      9.50 o 
   6   4  32       13.56       11.95     11.38 o 
   7   4  32        0.05        7.62      9.34 o 
   8   4  32       20.88       21.46      8.12 o 
   9   4  32        1.03        1.73     10.22 o 
   1   5  32        0.18        6.82     13.11 o 
   2   5  32       60.52       55.26     14.64 o 
   3   5  32        0.43        0.36      8.99 o 
   4   5  32       20.94       26.85      9.30 o 
   5   5  32      149.07      128.98     11.96 o 
   6   5  32       50.67       34.03     11.32 o 
   7   5  32       12.02       -6.78     10.34 o 
   8   5  32       12.54       11.12      7.72 o 
   0   6  32      208.16      244.56     31.41 o 
   1   6  32        8.24       -3.26     12.61 o 
   2   6  32       12.09       22.06     13.11 o 
   3   6  32        0.72       -2.61      8.93 o 
   4   6  32       46.40       50.44     10.93 o 
   5   6  32      314.75      348.71     15.52 o 
   6   6  32        6.02        9.94      8.79 o 
   7   6  32       57.98       45.25     10.18 o 
   8   6  32      101.44      102.49     11.51 o 
   1   7  32        8.48       19.07     14.28 o 
   2   7  32        0.20        5.34     11.79 o 
   3   7  32       41.59       33.28     13.31 o 
   4   7  32      209.19      249.13     15.70 o 
   5   7  32        0.90        3.99      8.90 o 
   6   7  32       10.08       12.77      8.04 o 
   7   7  32      122.12      101.84      8.96 o 
   0   8  32     1114.27     1130.79     51.60 o 
   1   8  32        0.76        0.00     12.69 o 
   2   8  32       41.61       37.99     12.05 o 
   3   8  32       43.85       47.41     29.17 o 
   4   8  32       80.70       72.63     12.48 o 
   5   8  32       87.99      111.23      9.78 o 
   6   8  32       19.50       12.21      7.28 o 
   7   8  32        0.84       -6.73     13.46 o 
   1   9  32      264.12      289.30     43.75 o 
   2   9  32        0.71        4.94     11.82 o 
   3   9  32       44.36       49.91     35.90 o 
   4   9  32      166.64      178.27     16.60 o 
   5   9  32        5.68       17.78     10.22 o 
   6   9  32        5.77       16.83      9.52 o 
   1  10  32       16.99       13.46     15.71 o 
   2  10  32       45.67       38.14     11.11 o 
   3  10  32       25.37       27.44     10.22 o 
   4  10  32       10.61        5.61      9.52 o 
   1  11  32       14.69      -11.22     13.46 o 
   2  11  32       24.12       21.31      9.52 o 
   1   1  33       70.89       47.58     16.81 o 
   2   1  33      103.20      104.38     14.90 o 
   3   1  33       17.81       -8.09     12.26 o 
   4   1  33        0.42      -11.22     16.84 o 
   5   1  33       28.64       58.30     13.23 o 
   6   1  33        9.82       -4.90      9.07 o 
   7   1  33       11.16       12.90      8.46 o 
   8   1  33       91.37       86.79     12.48 o 
   9   1  33       16.99        3.28     15.71 o 
   0   2  33     1225.48     1256.99     72.92 o 
   1   2  33      129.39      133.18     17.24 o 
   2   2  33      231.71      248.28     21.46 o 
   3   2  33        2.53       11.90     10.93 o 
   4   2  33        0.01       -4.01     12.59 o 
   5   2  33      410.06      430.44     18.43 o 
   6   2  33        1.71        2.63      9.17 o 
   7   2  33       23.74       25.94      9.39 o 
   8   2  33        3.14        5.49      7.95 o 
   9   2  33       76.73       67.01     11.82 o 
   1   3  33      262.96      300.36     21.05 o 
   2   3  33      508.87      556.44     21.76 o 
   3   3  33       62.70       64.29     11.94 o 
   4   3  33      172.02      176.02     12.23 o 
   5   3  33      306.13      345.20     16.81 o 
   6   3  33       99.82      111.50     11.69 o 
   7   3  33       53.08       48.65      9.75 o 
   8   3  33        0.01        6.37      7.58 o 
   0   4  33      138.60      105.45     26.92 o 
   1   4  33      535.52      613.90     31.73 o 
   2   4  33      374.34      373.18     17.77 o 
   3   4  33      264.00      289.29     15.98 o 
   4   4  33        4.24       -2.92      8.55 o 
   5   4  33       51.49       65.69     11.10 o 
   6   4  33        2.92      -10.35     10.35 o 
   7   4  33      129.20      130.98     10.98 o 
   8   4  33        0.44       -1.30      7.38 o 
   1   5  33       18.83       23.14     15.01 o 
   2   5  33       53.05       18.23     15.27 o 
   3   5  33      441.03      488.07     18.70 o 
   4   5  33      153.26      140.46     11.37 o 
   5   5  33      442.75      446.44     16.88 o 
   6   5  33       61.48       64.20     12.03 o 
   7   5  33       26.92       23.43      9.49 o 
   8   5  33       11.25       -0.68      8.88 o 
   0   6  33        4.57       38.14     22.44 o 
   1   6  33      116.10      165.28     19.04 o 
   2   6  33       28.97       -6.51     11.29 o 
   3   6  33      156.51      195.76     13.63 o 
   4   6  33       49.25       70.63     16.72 o 
   5   6  33       40.87       62.00      9.69 o 
   6   6  33        4.21        6.67      8.16 o 
   7   6  33       58.53       71.38     10.00 o 
   1   7  33        1.17       -2.24     12.69 o 
   2   7  33      253.01      286.16     25.80 o 
   3   7  33        6.57       -5.55      9.41 o 
   4   7  33        1.88       -2.20      8.44 o 
   5   7  33      109.34      146.18     10.64 o 
   6   7  33        0.09       -5.38      7.54 o 
   7   7  33       71.71       80.77     17.95 o 
   0   8  33      157.94      150.32     24.68 o 
   1   8  33       28.47       68.48     20.19 o 
   2   8  33        0.73       -3.59     11.82 o 
   3   8  33       50.47       62.90     14.28 o 
   4   8  33       58.78       70.57     11.87 o 
   5   8  33        7.46        5.90      7.96 o 
   6   8  33        5.20       13.46      9.52 o 
   1   9  33       58.51       59.65     12.69 o 
   2   9  33       45.53       25.73     11.82 o 
   3   9  33        6.57       -7.77     13.46 o 
   4   9  33       11.42       17.26     10.22 o 
   5   9  33        3.61        1.12      9.52 o 
   0  10  33       26.50        8.97     13.46 o 
   1  10  33       56.61       42.63     15.71 o 
   2  10  33       11.41       20.54     10.22 o 
   3  10  33        5.44       23.47     10.22 o 
   0   0  34      792.80      937.84     53.85 o 
   1   0  34       11.18        2.46     19.07 o 
   2   0  34      318.71      343.28     40.39 o 
   3   0  34      300.80      327.57     38.14 o 
   4   0  34        9.53       -1.71     16.60 o 
   5   0  34      142.99      136.82     19.78 o 
   6   0  34       13.15       12.64     15.01 o 
   7   0  34       65.97       88.57     16.60 o 
   8   0  34       85.08      119.08     14.28 o 
   1   1  34       89.52       93.52     15.94 o 
   2   1  34       77.33       74.42     21.24 o 
   3   1  34        6.56       18.01     14.64 o 
   4   1  34       85.22       86.47     15.94 o 
   5   1  34        2.14       -7.66     10.68 o 
   6   1  34       19.27       15.66      8.78 o 
   7   1  34      282.99      292.02     13.18 o 
   8   1  34       20.52       26.72     11.06 o 
   0   2  34       21.55      -12.34     15.86 o 
   1   2  34       67.49       84.71     17.85 o 
   2   2  34       15.81       15.54     12.82 o 
   3   2  34       98.34      121.00     12.68 o 
   4   2  34       40.04       26.77     14.25 o 
   5   2  34      334.53      355.64     16.63 o 
   6   2  34       32.57       30.37     11.10 o 
   7   2  34        0.91        1.35      8.03 o 
   8   2  34       43.29       30.34      9.44 o 
   1   3  34      144.45      129.55     16.28 o 
   2   3  34       42.55       35.15     11.96 o 
   3   3  34       13.97       17.02     11.09 o 
   4   3  34      378.24      382.07     27.21 o 
   5   3  34       20.86       23.31     10.55 o 
   6   3  34        2.56       -8.96      8.96 o 
   7   3  34       31.15       34.51     10.01 o 
   8   3  34        0.37       -0.86      8.88 o 
   0   4  34       14.22        6.73     20.19 o 
   1   4  34        1.92       27.87     15.01 o 
   2   4  34       47.58       42.63     12.19 o 
   3   4  34        1.20       -9.20      9.20 o 
   4   4  34       27.55        0.72      8.47 o 
   5   4  34       27.14       28.27      9.91 o 
   6   4  34        2.35        4.49      9.91 o 
   7   4  34        1.00        1.03      8.87 o 
   8   4  34       33.64       25.80     12.34 o 
   1   5  34        0.04       14.41     15.01 o 
   2   5  34        5.07      -13.42     13.42 o 
   3   5  34       83.81       92.33     11.30 o 
   4   5  34      117.43      112.67      9.89 o 
   5   5  34        1.93       -3.31      8.44 o 
   6   5  34        0.42       -2.06      9.10 o 
   7   5  34       25.81       46.93     10.20 o 
   0   6  34       88.53       85.26     24.68 o 
   1   6  34      264.11      271.50     22.21 o 
   2   6  34       44.64       56.09     14.28 o 
   3   6  34      106.62      116.03     14.13 o 
   4   6  34       13.59       11.10      8.74 o 
   5   6  34       29.73       33.60      8.59 o 
   6   6  34        0.88        0.18      6.85 o 
   7   6  34      161.26      183.95     13.20 o 
   1   7  34      188.00      168.94     25.80 o 
   2   7  34       17.63       11.22     12.69 o 
   3   7  34       23.17       25.08     13.13 o 
   4   7  34      134.65      147.08     14.04 o 
   5   7  34        0.41        8.48      7.35 o 
   6   7  34        0.16        0.09     10.60 o 
   0   8  34      171.02      246.80     26.92 o 
   1   8  34       27.83       23.56     12.69 o 
   2   8  34       33.74       39.26     12.69 o 
   3   8  34      346.94      341.03     20.62 o 
   4   8  34       72.00       71.80     11.82 o 
   5   8  34       43.01       23.56      9.52 o 
   1   9  34      193.94      201.56     15.86 o 
   2   9  34       38.48        8.97     13.46 o 
   3   9  34        7.27       10.10      9.52 o 
   4   9  34      158.75      208.66     20.19 o 
   1   1  35      291.04      287.30     19.83 o 
   2   1  35      116.37       82.53     15.07 o 
   3   1  35       54.83       69.16     18.19 o 
   4   1  35       64.86       58.78     19.46 o 
   5   1  35        4.20      -13.24     13.24 o 
   6   1  35       78.15       89.37     11.74 o 
   7   1  35        0.83       10.35      8.09 o 
   0   2  35        0.00        2.24     22.44 o 
   1   2  35       30.73       28.39     16.74 o 
   2   2  35      194.43      202.25     17.67 o 
   3   2  35      197.65      212.10     17.47 o 
   4   2  35       96.23       86.60     27.82 o 
   5   2  35       24.50       41.51     11.22 o 
   6   2  35       46.49       63.06     10.61 o 
   7   2  35        5.75       14.24      9.44 o 
   1   3  35       58.14       48.85     13.77 o 
   2   3  35      454.07      505.22     23.73 o 
   3   3  35       11.17       -1.53     12.63 o 
   4   3  35        2.92        7.72     11.47 o 
   5   3  35       59.57       89.53     11.42 o 
   6   3  35      179.15      215.71     12.17 o 
   7   3  35        4.38       23.63     11.82 o 
   0   4  35      213.33      237.82     31.41 o 
   1   4  35      242.47      224.76     33.65 o 
   2   4  35      479.55      534.52     22.86 o 
   3   4  35       55.47       45.69     11.38 o 
   4   4  35       60.14       42.37      9.90 o 
   5   4  35        6.85       -4.51      8.30 o 
   6   4  35      150.54      157.26     12.26 o 
   7   4  35      118.79      113.92     12.48 o 
   1   5  35       99.97      115.05     17.95 o 
   2   5  35      294.90      280.62     20.62 o 
   3   5  35       18.45       10.74     11.05 o 
   4   5  35       11.72        7.55      7.64 o 
   5   5  35       34.72       40.80      8.44 o 
   6   5  35      144.80      163.63     13.35 o 
   0   6  35      385.96      444.24     35.90 o 
   1   6  35       14.51       20.59     13.42 o 
   2   6  35      164.42      242.22     28.05 o 
   3   6  35       20.99       23.56     19.07 o 
   4   6  35        2.40       11.50      7.88 o 
   5   6  35      113.03      134.89      9.75 o 
   6   6  35      151.88      168.34     15.35 o 
   1   7  35        8.96       25.80     12.69 o 
   2   7  35      227.22      231.77     32.53 o 
   3   7  35        1.47       -0.35     19.07 o 
   4   7  35       49.70       23.56     14.58 o 
   5   7  35       34.94       20.19     15.71 o 
   0   8  35       14.14       17.95     15.71 o 
   1   8  35       49.28       50.27     11.82 o 
   2   8  35        0.05       -3.37      9.52 o 
   3   8  35       72.57       64.17     12.34 o 
   4   8  35       16.69        2.24     13.46 o 
   1   9  35        9.45       15.71     13.46 o 
   2   9  35        0.21        4.49     13.46 o 
   0   0  36       38.29       40.39     22.44 o 
   1   0  36      150.69      145.97     19.04 o 
   2   0  36        2.64       17.95     22.44 o 
   3   0  36        9.40       20.19     22.44 o 
   4   0  36       69.76       69.55     24.68 o 
   5   0  36       73.43       96.48     24.68 o 
   6   0  36      304.80      293.92     29.17 o 
   7   0  36      283.03      350.01     26.92 o 
   1   1  36       15.73       33.89     12.48 o 
   2   1  36       69.95       81.68     14.13 o 
   3   1  36       10.19       21.31     15.86 o 
   4   1  36      676.81      742.31     48.24 o 
   5   1  36      151.51      166.00     18.84 o 
   6   1  36        2.85       -0.41      9.87 o 
   7   1  36       75.72       83.01     20.19 o 
   0   2  36        1.78      -17.95     17.95 o 
   1   2  36        0.08        0.27     11.17 o 
   2   2  36       26.15       30.66     12.95 o 
   3   2  36      150.44      148.08     19.78 o 
   4   2  36        0.05       -3.37     14.28 o 
   5   2  36       22.95        9.50     13.42 o 
   6   2  36        9.17       14.96     10.36 o 
   7   2  36       27.25       22.44     15.71 o 
   1   3  36       14.79       22.44     14.28 o 
   2   3  36       24.31       20.51     12.48 o 
   3   3  36       30.70       32.95     11.51 o 
   4   3  36      133.70      141.18     19.07 o 
   5   3  36        4.20       12.74      9.49 o 
   6   3  36       29.48       19.34      8.74 o 
   0   4  36      219.88      217.63     29.17 o 
   1   4  36       83.72       72.41     19.07 o 
   2   4  36       15.80       11.76     11.17 o 
   3   4  36       30.41       43.36     11.17 o 
   4   4  36        5.03        3.12      9.44 o 
   5   4  36       51.31       28.54      9.10 o 
   6   4  36       12.50       40.98     11.82 o 
   1   5  36        1.15        5.61     12.69 o 
   2   5  36      122.82      114.65     15.86 o 
   3   5  36        5.47       13.91     10.15 o 
   4   5  36       14.97        6.18      8.88 o 
   5   5  36       71.71       33.44      8.88 o 
   0   6  36        6.41       20.19     17.95 o 
   1   6  36        4.15        8.97     11.11 o 
   2   6  36      218.07      209.84     17.45 o 
   3   6  36        3.65       -5.61     11.11 o 
   4   6  36        6.29       13.78     10.77 o 
   1   7  36       50.17       73.07     12.69 o 
   2   7  36        1.93       -3.11     11.22 o 
   3   7  36       39.27       31.41     15.71 o 
   4   7  36      202.80      208.66     20.19 o 
   0   8  36      553.92      601.29     31.41 o 
   1   8  36       16.13       17.95      9.52 o 
   2   8  36      108.92      130.13     17.95 o 
   3   8  36       13.87       24.68     13.46 o 
   1   1  37       14.28       16.60     11.17 o 
   2   1  37       17.32       16.60     11.17 o 
   3   1  37        5.51       25.39     15.01 o 
   4   1  37      114.66      146.43     20.19 o 
   5   1  37       31.42       43.68     13.42 o 
   6   1  37        0.14       -0.69     23.56 o 
   0   2  37      200.88      237.82     29.17 o 
   1   2  37       98.13       86.71     12.48 o 
   2   2  37        3.62       -2.24     10.36 o 
   3   2  37       63.24       49.36     15.86 o 
   4   2  37       39.54       32.53     14.28 o 
   5   2  37      121.99       97.53     41.51 o 
   6   2  37       20.87       17.95     15.71 o 
   1   3  37      141.42      176.07     18.19 o 
   2   3  37        6.58       13.46     10.36 o 
   3   3  37       65.00       42.80     10.75 o 
   4   3  37       69.23       62.82     13.42 o 
   5   3  37      141.78      188.84     16.60 o 
   6   3  37       17.91       11.22     15.71 o 
   0   4  37       32.86       60.58     20.19 o 
   1   4  37      456.65      524.29     25.38 o 
   2   4  37       35.69       51.87     12.69 o 
   3   4  37        0.88       -8.57      8.57 o 
   4   4  37       31.93       47.11      9.87 o 
   5   4  37       13.81       29.17     17.95 o 
   1   5  37      101.21      122.78     15.86 o 
   2   5  37      134.71      134.55     15.01 o 
   3   5  37       44.92       43.55      9.87 o 
   4   5  37       54.94       82.51     12.28 o 
   0   6  37        1.26      -11.22     13.46 o 
   1   6  37      160.57      167.08     16.83 o 
   2   6  37        0.04       13.46      9.52 o 
   3   6  37       20.35       14.58      9.52 o 
   1   7  37       12.28       -8.97      9.52 o 
   2   7  37       84.28       89.75     15.71 o 
   0   0  38        6.45        4.49     15.71 o 
   1   0  38        2.59       -7.85     12.69 o 
   2   0  38       28.28       47.12     20.19 o 
   3   0  38       44.78       44.87     20.19 o 
   4   0  38       45.19       58.33     20.19 o 
   5   0  38       61.47       60.58     17.95 o 
   1   1  38      108.68      136.55     13.35 o 
   2   1  38      328.79      343.02     32.53 o 
   3   1  38        0.05        6.43     21.31 o 
   4   1  38      138.28      126.91     15.01 o 
   5   1  38       27.47       33.80     14.58 o 
   0   2  38       28.28        0.00     15.71 o 
   1   2  38       10.93       -8.97      9.07 o 
   2   2  38       32.78       22.44     15.86 o 
   3   2  38        1.57      -10.10     11.11 o 
   4   2  38       25.40       13.91     11.82 o 
   5   2  38      200.29      227.51     19.07 o 
   1   3  38        1.97       28.87     11.82 o 
   2   3  38       80.27       80.43     14.36 o 
   3   3  38       11.84       -0.59      8.57 o 
   4   3  38       10.32       -4.49     10.22 o 
   5   3  38        6.38        0.00     15.71 o 
   0   4  38        0.40      -13.46     13.46 o 
   1   4  38      127.82      142.50     30.29 o 
   2   4  38        0.82       -0.69     10.22 o 
   3   4  38       16.61       -3.93      8.14 o 
   4   4  38       24.94       20.19     11.11 o 
   1   5  38      134.22      153.16     25.80 o 
   2   5  38       19.52       34.78     11.11 o 
   3   5  38       43.33       47.31     12.34 o 
   0   6  38      110.05      132.37     20.19 o 
   1   6  38        0.73        2.45     10.10 o 
   2   6  38        5.18        3.88      8.62 o 
   1   1  39        2.81       -0.75      9.07 o 
   2   1  39       77.01       69.86     14.58 o 
   3   1  39        2.61        5.18     10.22 o 
   4   1  39        0.04       -0.52     10.22 o 
   0   2  39       32.73        4.49     15.71 o 
   1   2  39       21.26       10.47      9.07 o 
   2   2  39       58.41       56.44      9.44 o 
   3   2  39       84.77       56.18     12.69 o 
   4   2  39        0.98       -1.12      9.52 o 
   1   3  39      249.28      287.33     19.07 o 
   2   3  39       59.39       57.57      9.44 o 
   3   3  39        0.38       -9.52      9.52 o 
   0   4  39       76.53       31.41     15.71 o 
   1   4  39       16.76       23.56     11.11 o 
   2   4  39      123.13      121.32     12.69 o 
   1   5  39       57.33       49.63     10.22 o 
   0   0  40      235.45      217.63     22.44 o 
   1   0  40      418.03      412.83     26.92 o 
   2   0  40       35.88        8.97     13.46 o 
   3   0  40       26.10       15.71     13.46 o 
   1   1  40       13.96       22.77     11.55 o 
   2   1  40       51.83       72.86     20.19 o 
   0   2  40        1.34        2.24     13.46 o 
   1   2  40      124.14      146.27     20.19 o 
   2   2  40        3.53        2.24     13.46 o 
   1   3  40       63.60       40.39     13.46 o 
                                                 
